# Supplementary material for: MEK1/2 inhibition rescues neurodegeneration by TFEB-mediated activation of autophagic lysosomal function in a model of Alzheimer’s Disease
Source: Mol Psychiatry. 2022 Aug 10;27(11):4770–80. doi: 10.1038/s41380-022-01713-5 (PMC9734062; doi:10.1038/s41380-022-01713-5)
Supplement: Supplementary file 2 — Supplementary Table 5 [file 41380_2022_1713_MOESM2_ESM.xlsx]

## Sheet: Upregulated gene
Table S5. List of upregulated 836 DEG identified from whole cell RNA sequencing
Gene ID	Transcript ID	Gene Symbol	Description	Log2 fold change	FDR
14654	NM_001290821,NM_020492	Glra1	glycine receptor, alpha 1 subunit	4.87084	0.000503202
18504	NM_011037	Pax2	paired box 2	3.71498	0.0321057
12943	NM_009961	Pcdha10	protocadherin alpha 10	3.46049	0.00410573
57435	NM_020568	Plin4	perilipin 4	3.1416	9.07867e-05
23937	NM_011839	Mab21l2	mab-21-like 2 (C. elegans)	3.0632	0.00417383
22202	NM_011667	Uba1y	ubiquitin-activating enzyme, Chr Y	2.76977	0.0216106
244667	NM_174853,NM_174854	Disc1	disrupted in schizophrenia 1	2.66844	0.000726587
12509	NM_001111060,NM_007652	Cd59a	CD59a antigen	2.66603	2.96644e-06
21679	NM_001080979,NM_011567	Tead4	TEA domain family member 4	2.59459	0.0102898
74318	NM_001159900,NM_001159901,NM_175606	Hopx	HOP homeobox	2.59039	0.0164964
242509	NM_172870	Bnc2	basonuclin 2	2.57541	0.00731181
54422	NM_001164186,NM_019446	Barhl1	BarH-like 1 (Drosophila)	2.47786	0.0271902
100042948	NR_030670	Gm15760	predicted gene 15760	2.43859	0.0325995
12550	NM_009864	Cdh1	cadherin 1	2.43086	0.0441748
12802	NM_001305278,NM_009924	Cnr2	cannabinoid receptor 2 (macrophage)	2.41733	0.0445968
212998	NM_145389	BC016579	cDNA sequence, BC016579	2.29336	0.0390115
14409	NM_008076	Gabrr2	gamma-aminobutyric acid (GABA) C receptor, subunit rho 2	2.23933	0.00577649
320747	NM_177250	Lingo4	leucine rich repeat and Ig domain containing 4	2.23646	0.0100095
102465959	NR_105744	Mir6236	microRNA 6236	2.21293	0.000108376
18491	NM_021362	Pappa	pregnancy-associated plasma protein A	2.17742	0.0149452
100038468	NR_033547	Gm10684	predicted gene 10684	2.17617	0.0294161
76937	NR_015522	2810429I04Rik	RIKEN cDNA 2810429I04 gene	2.17439	0.00279108
50720	NM_172809	Sacs	sacsin	2.14704	5.64122e-06
20669	NM_011440	Sox14	SRY (sex determining region Y)-box 14	2.13255	0.0215835
192163	NM_138662	Pcdha3	protocadherin alpha 3	2.12105	0.0379833
19132	NM_001163588,NM_001163589,NM_013639	Prph	peripherin	2.10923	0.0428901
216033	NM_001164376,NM_001164519,NM_177612	Ctnna3	catenin (cadherin associated protein), alpha 3	2.10681	0.0013884
17187	NM_001146176,NM_008558	Max	Max protein	2.09279	0.00255707
329782	NR_040398,NR_040399,NR_040400	4930570G19Rik	RIKEN cDNA 4930570G19 gene	2.04476	0.0450363
69583	NM_001159505,NM_023517	Tnfsf13	tumor necrosis factor (ligand) superfamily, member 13	2.03043	0.0393165
100503044	NR_036456,NR_036457,NR_036458	A730020M07Rik	RIKEN cDNA A730020M07 gene	2.02735	0.019293
67035	NM_025926,NM_027287	Dnajb4	DnaJ heat shock protein family (Hsp40) member B4	2.02457	0.0234679
170483	NM_130455	Grin3b	glutamate receptor, ionotropic, NMDA3B	2.00878	0.0206785
71934	NM_024495	Car13	carbonic anhydrase 13	2.00141	0.0178165
16373	NM_001253822,NM_008393	Irx3	Iroquois related homeobox 3	1.99228	0.0086631
20980	NM_009307	Syt2	synaptotagmin II	1.97698	0.00275719
21384	NM_009323	Tbx15	T-box 15	1.96298	0.0109792
433466	NM_001114637	Jmjd7	jumonji domain containing 7	1.94825	0.0247063
353236	NM_001003671	Pcdhac1	protocadherin alpha subfamily C, 1	1.93559	0.0305908
241989	NM_001101479	Pabpc4l	poly(A) binding protein, cytoplasmic 4-like	1.92614	0.0490684
269959	NM_001190374	Adamtsl3	ADAMTS-like 3	1.92063	0.0168769
55990	NM_018881	Fmo2	flavin containing monooxygenase 2	1.91144	0.00957474
13593	NM_001113414,NM_001113415,NM_010096	Ebf3	early B cell factor 3	1.90026	0.0121542
54352	NM_018826	Irx5	Iroquois related homeobox 5 (Drosophila)	1.84928	0.0101203
16372	NM_010574	Irx2	Iroquois related homeobox 2 (Drosophila)	1.83379	0.0167648
216799	NM_145827	Nlrp3	NLR family, pyrin domain containing 3	1.83149	0.0484733
269152	NM_001161665	Kif26b	kinesin family member 26B	1.8268	0.00041891
69671	NM_001253856,NM_001253858,NM_027161	Tmem52	transmembrane protein 52	1.82183	0.0181157
14804	NM_008167	Grid2	glutamate receptor, ionotropic, delta 2	1.8213	0.0374721
15258	NM_001136065,NM_001294143,NM_001294144,NM_010433	Hipk2	homeodomain interacting protein kinase 2	1.80551	2.07693e-06
442834	NM_001167918	D830031N03Rik	RIKEN cDNA D830031N03 gene	1.80493	8.56677e-07
330660	NM_001081038	Btbd16	BTB (POZ) domain containing 16	1.79623	0.0180075
75717	NM_001161618,NM_027807	Cul5	cullin 5	1.77893	0.0463228
269589	NM_031393	Sytl1	synaptotagmin-like 1	1.77893	0.0281963
66511	NM_001293776,NM_001293777,NM_001293778,NM_001293779,NM_001293780,NM_001293781,NM_001293782,NM_023215	Chtop	chromatin target of PRMT1	1.76751	0.0483429
21824	NM_009378	Thbd	thrombomodulin	1.74309	0.00324453
19215	NM_008963	Ptgds	prostaglandin D2 synthase (brain)	1.73997	0.00917741
56048	NM_001199043,NM_001291055,NM_001291057,NM_001291060,NM_018886	Lgals8	lectin, galactose binding, soluble 8	1.73868	0.000276714
217217	NM_148953	Asb16	ankyrin repeat and SOCS box-containing 16	1.73283	0.00922316
93671	NM_001170395,NM_053094	Cd163	CD163 antigen	1.72422	0.0169433
14812	NM_008171	Grin2b	glutamate receptor, ionotropic, NMDA2B (epsilon 2)	1.72004	0.00212123
240028	NM_172827	Lnpep	leucyl/cystinyl aminopeptidase	1.71542	1.66004e-05
56490	NM_001285805,NM_019778,NM_181058	Zbtb20	zinc finger and BTB domain containing 20	1.70817	0.00947982
16425	NM_010582	Itih2	inter-alpha trypsin inhibitor, heavy chain 2	1.70257	0.0257178
53417	NM_001162950,NM_016868	Hif3a	hypoxia inducible factor 3, alpha subunit	1.70228	0.00207462
71724	NM_023617	Aox3	aldehyde oxidase 3	1.70195	0.0384528
14235	NM_008021	Foxm1	forkhead box M1	1.69869	0.0260925
232345	NM_175628	A2m	alpha-2-macroglobulin	1.69315	0.0247681
235320	NM_001033324	Zbtb16	zinc finger and BTB domain containing 16	1.66991	0.00102898
320203	NR_015561	C130071C03Rik	RIKEN cDNA C130071C03 gene	1.66594	0.00108512
320485	NR_040745	B230312C02Rik	RIKEN cDNA B230312C02 gene	1.65664	0.0404536
232748	NM_146174	Tcaf2	TRPM8 channel-associated factor 2	1.65386	0.0132666
26564	NM_013846	Ror2	receptor tyrosine kinase-like orphan receptor 2	1.64051	0.0203599
380660	NM_001142804,NM_198636	Acss3	acyl-CoA synthetase short-chain family member 3	1.63497	0.0199104
243937	NM_172385	Zfp536	zinc finger protein 536	1.63364	1.12974e-06
192786	NM_001252494,NM_001252496,NM_001252497,NM_001252498,NM_175258	Rapgef6	Rap guanine nucleotide exchange factor (GEF) 6	1.63301	0.000448307
17076	NM_013825	Ly75	lymphocyte antigen 75	1.62958	0.0483793
70127	NM_001267625,NM_001267626,NM_058212	Dpf3	D4, zinc and double PHD fingers, family 3	1.62523	0.0231105
72351	NM_028208	Ptar1	protein prenyltransferase alpha subunit repeat containing 1	1.6203	0.00386976
320106	NM_177074	Slc38a11	solute carrier family 38, member 11	1.61717	0.0258072
353234	NM_198117	Pcdha2	protocadherin alpha 2	1.61668	0.00904265
18383	NM_008764	Tnfrsf11b	tumor necrosis factor receptor superfamily, member 11b (osteoprotegerin)	1.60764	0.0443205
19223	NM_008968	Ptgis	prostaglandin I2 (prostacyclin) synthase	1.59048	0.0150697
77125	NM_001164724,NM_133775	Il33	interleukin 33	1.57572	0.00135958
242037	NM_001033349	Ankub1	ankrin repeat and ubiquitin domain containing 1	1.56709	0.0158854
170936	NM_178364	Zfp369	zinc finger protein 369	1.56452	0.000197496
78892	NM_001310635,NM_030209	Crispld2	cysteine-rich secretory protein LCCL domain containing 2	1.55277	0.000229482
70363	NM_177819	Fam135b	family with sequence similarity 135, member B	1.54877	0.000625117
11733	NM_001110783,NM_001277280,NM_001277281,NM_001277284,NM_001277286,NM_001277289,NM_001310436,NM_001310437,NM_031158,NR_102385,NR_102386	Ank1	ankyrin 1, erythroid	1.54447	0.0330002
70579	NM_001276767,NM_144530	Zc3h11a	zinc finger CCCH type containing 11A	1.54251	0.000998904
30805	NM_001330304,NM_019687	Slc22a4	solute carrier family 22 (organic cation transporter), member 4	1.53957	0.034987
18072	NM_178777	Nhlh2	nescient helix loop helix 2	1.53854	0.0326433
230718	NM_001085502	Nt5c1a	5'-nucleotidase, cytosolic IA	1.53846	0.0042817
16440	NM_080553	Itpr3	inositol 1,4,5-triphosphate receptor 3	1.53642	0.0140912
22436	NM_011723	Xdh	xanthine dehydrogenase	1.53474	0.0124995
13591	NM_001290709,NM_001290710,NM_001290711,NM_007897	Ebf1	early B cell factor 1	1.53357	0.00918975
236727	NM_177353	Slc9a7	solute carrier family 9 (sodium/hydrogen exchanger), member 7	1.53226	2.919e-05
26358	NM_011921	Aldh1a7	aldehyde dehydrogenase family 1, subfamily A7	1.5289	0.0158605
209743	NM_153509	AF529169	cDNA sequence AF529169	1.52615	0.0224063
71962	NM_028022	Gatsl3	GATS protein-like 3	1.52477	0.000913669
54611	NM_018779	Pde3a	phosphodiesterase 3A, cGMP inhibited	1.51831	0.017288
107895	NM_145128	Mgat5	mannoside acetylglucosaminyltransferase 5	1.51793	1.01439e-05
320910	NM_177290	Itgb8	integrin beta 8	1.51594	0.000158609
434353	NR_110496	A330074K22Rik	RIKEN cDNA A330074K22 gene	1.51292	0.00761475
71375	NM_183186	Foxn3	forkhead box N3	1.50719	0.000221627
75209	NM_029210	Sv2c	synaptic vesicle glycoprotein 2c	1.50552	0.00698246
23963	NM_011855	Tenm1	teneurin transmembrane protein 1	1.50059	0.00550885
11536	NM_007412	Gpr182	G protein-coupled receptor 182	1.49896	0.0223041
71968	NM_028026,NR_027976	Wdr73	WD repeat domain 73	1.49203	0.00728141
239318	NM_177355	Plcxd3	phosphatidylinositol-specific phospholipase C, X domain containing 3	1.48717	0.0282619
626832	NM_001164689,NM_001164689_dup1	Gm6710	predicted gene 6710	1.4854	0.0181614
170738	NM_133207	Kcnh7	potassium voltage-gated channel, subfamily H (eag-related), member 7	1.48477	0.0411609
333050	NM_001312914	Ksr2	kinase suppressor of ras 2	1.48372	0.00195476
16589	NM_010633	Uhmk1	U2AF homology motif (UHM) kinase 1	1.48302	2.22413e-05
67647	NM_001162896,NR_028111	4930523C07Rik	RIKEN cDNA 4930523C07 gene	1.47592	0.0202046
20660	NM_011436	Sorl1	sortilin-related receptor, LDLR class A repeats-containing	1.47404	0.00309274
77057	NM_029858	Ston1	stonin 1	1.47057	0.00206057
63913	NM_022018	Fam129a	family with sequence similarity 129, member A	1.46835	0.0264319
74182	NM_001042672,NM_001291050,NM_001291051,NM_001291052,NM_027096,NM_028802	Gpcpd1	glycerophosphocholine phosphodiesterase 1	1.46714	0.0169663
18575	NM_001025568,NM_001159952,NM_001159953,NM_001159955,NM_001159956,NM_001159957,NM_001159960,NM_011054	Pde1c	phosphodiesterase 1C	1.46447	0.0212076
71760	NM_001163587,NM_027907	Etnppl	ethanolamine phosphate phospholyase	1.46317	0.00936509
240869	NM_173424	Zbtb37	zinc finger and BTB domain containing 37	1.4602	0.0118249
109202	NR_045820	A930024E05Rik	RIKEN cDNA A930024E05 gene	1.4598	0.00586256
54357	NM_019427	Epb41l4b	erythrocyte membrane protein band 4.1 like 4b	1.4598	0.000538006
20340	NM_009149	Glg1	golgi apparatus protein 1	1.45517	1.63786e-05
211712	NM_001081377,NM_001271798,NM_001271799,NM_001271800,NM_001346722	Pcdh9	protocadherin 9	1.4541	0.00161631
110809	NM_001078167,NM_173374	Srsf1	serine/arginine-rich splicing factor 1	1.45264	0.00539628
71738	NM_174857	Mamdc2	MAM domain containing 2	1.45025	0.0468191
213056	NM_001310598,NM_001310599,NM_172513	Fam126b	family with sequence similarity 126, member B	1.45011	0.00888597
12402	NM_007619	Cbl	Casitas B-lineage lymphoma	1.44832	0.00175413
53608	NM_016693	Map3k6	mitogen-activated protein kinase kinase kinase 6	1.44728	0.0318973
380921	NM_001081336,NM_001253766,NM_001281794,NR_104044	Dgkh	diacylglycerol kinase, eta	1.44662	0.00655787
16504	NM_001290682,NM_008422	Kcnc3	potassium voltage gated channel, Shaw-related subfamily, member 3	1.44616	0.0230256
26400	NM_001042557,NM_001164172,NM_001291777,NM_001291778,NM_001291783,NM_011944	Map2k7	mitogen-activated protein kinase kinase 7	1.44394	0.0366578
19258	NM_019933	Ptpn4	protein tyrosine phosphatase, non-receptor type 4	1.44157	0.000348499
320554	NM_177190	Tcp11l1	t-complex 11 like 1	1.43766	0.00393521
100042784	NM_001177536	Prdm11	PR domain containing 11	1.43598	0.00301248
408065	NM_001001186	Zfp456	zinc finger protein 456	1.43569	0.0188463
109181	NM_028446	Trip11	thyroid hormone receptor interactor 11	1.43437	1.23019e-05
382253	NM_001024624	Cdkl5	cyclin-dependent kinase-like 5	1.43376	0.00658462
212933	NM_178079	Pm20d1	peptidase M20 domain containing 1	1.43177	0.0384332
320092	NR_015502	E030003E18Rik	RIKEN cDNA E030003E18 gene	1.42957	0.0435006
213391	NM_178045	Rassf4	Ras association (RalGDS/AF-6) domain family member 4	1.42599	0.00379759
195727	NM_001081052,NM_001290526	Nhs	Nance-Horan syndrome (human)	1.42314	0.00753266
20649	NM_016667	Sntb1	syntrophin, basic 1	1.42164	0.024199
66602	NR_015473,NR_027832	1700020I14Rik	RIKEN cDNA 1700020I14 gene	1.42135	0.00463558
213993	NM_170757	Ccdc186	coiled-coil domain containing 186	1.42131	0.00115999
230848	NM_198248	Zbtb40	zinc finger and BTB domain containing 40	1.421	0.000604224
242687	NM_153423	Wasf2	WAS protein family, member 2	1.41961	4.84444e-09
209239	NM_001081151	Gan	giant axonal neuropathy	1.41721	0.0155833
14362	NM_021457	Fzd1	frizzled class receptor 1	1.41662	0.0229197
320311	NM_001160368,NM_178779	Rnf152	ring finger protein 152	1.4141	0.000728037
630579	NM_001039239	Zfp808	zinc finger protein 80	1.41181	0.0224797
12843	NM_007743	Col1a2	collagen, type I, alpha 2	1.41162	0.0283385
78455	NM_198298	Helz	helicase with zinc finger domain	1.40818	0.000587538
74978	NM_001163559,NM_029134	Lrriq1	leucine-rich repeats and IQ motif containing 1	1.40657	0.0257673
93879	NM_053133	Pcdhb8	protocadherin beta 8	1.40466	0.0046758
328035	NM_178035	Fads6	fatty acid desaturase domain family, member 6	1.40279	0.00144013
50769	NM_015803	Atp8a2	ATPase, aminophospholipid transporter-like, class I, type 8A, member 2	1.40092	0.00567486
11568	NM_001291857,NM_009636	Aebp1	AE binding protein 1	1.39941	0.0257575
71785	NM_027924	Pdgfd	platelet-derived growth factor, D polypeptide	1.39844	0.0484178
320404	NM_001081175	Itpkb	inositol 1,4,5-trisphosphate 3-kinase B	1.39586	0.00183191
57258	NM_020506	Xpo4	exportin 4	1.39558	0.00199513
215821	NM_001033258	Arfgef3	ARFGEF family member 3	1.3952	0.00310936
12728	NM_001243762,NM_016691	Clcn5	chloride channel, voltage-sensitive 5	1.39509	0.0107851
208080	NM_001111145	Ubap1l	ubiquitin-associated protein 1-like	1.39482	0.0299444
22200	NM_001111106,NM_001301857,NM_001301858,NM_001301859,NM_011666	Uba3	ubiquitin-like modifier activating enzyme 3	1.3936	0.0245728
23943	NM_011843	Esyt1	extended synaptotagmin-like protein 1	1.39318	0.00858179
331487	NM_001081189	Uprt	uracil phosphoribosyltransferase	1.39218	0.0475673
238690	NM_001001152	Zfp458	zinc finger protein 458	1.39179	0.000748199
109700	NM_001033228	Itga1	integrin alpha 1	1.38964	0.00437081
384309	NM_201373	Trim56	tripartite motif-containing 56	1.38776	0.0409098
70604	NM_001033155	Dnajb14	DnaJ heat shock protein family (Hsp40) member B14	1.38664	0.00268779
243764	NM_203491	Chrm2	cholinergic receptor, muscarinic 2, cardiac	1.38617	0.0183955
13078	NM_009994	Cyp1b1	cytochrome P450, family 1, subfamily b, polypeptide 1	1.38491	0.0298312
242474	NM_175518	Tmem245	transmembrane protein 245	1.38372	0.00536274
22762	NM_011766	Zfpm2	zinc finger protein, multitype 2	1.38136	0.0005459
269198	NM_173444	Nbeal1	neurobeachin like 1	1.38008	0.00295276
67554	NM_026232	Slc25a30	solute carrier family 25, member 30	1.37756	0.000711853
11595	NM_007424	Acan	aggrecan	1.37581	0.0115956
19883	NM_001289916,NM_001289917,NM_013646	Rora	RAR-related orphan receptor alpha	1.37515	0.0366367
76025	NM_001025617,NM_001025618,NM_001267591,NM_001267592,NM_029502	Cant1	calcium activated nucleotidase 1	1.37473	0.00516123
378466	NR_038043,NR_038044	Gm10033	predicted gene 10033	1.37454	0.00864629
629557	NR_023357	Gm6981	predicted pseudogene 6981	1.37429	0.0491556
59125	NM_001311148,NM_021605	Nek7	NIMA (never in mitosis gene a)-related expressed kinase 7	1.37415	0.0211293
13844	NM_001290753,NM_010142	Ephb2	Eph receptor B2	1.37337	0.000231396
16553	NM_010617	Kif13a	kinesin family member 13A	1.37092	9.37641e-06
63953	NM_022019	Dusp10	dual specificity phosphatase 10	1.37075	0.0486279
15203	NM_001159627,NM_001159628,NM_010417,NM_181273	Heph	hephaestin	1.36647	0.0363664
242662	NM_182929	Rims3	regulating synaptic membrane exocytosis 3	1.36468	0.00281557
238803	NM_001004149	Zfp366	zinc finger protein 366	1.36429	0.0119179
56484	NM_019740	Foxo3	forkhead box O3	1.36198	0.00434222
320845	NR_015495	A230056P14Rik	RIKEN cDNA A230056P14 gene	1.35905	0.0120346
210789	NM_001081278	Tbc1d4	TBC1 domain family, member 4	1.35741	0.0171591
434008	NM_001004182	Tmem178b	transmembrane protein 178B	1.35677	0.0100119
51869	NM_175238	Rif1	replication timing regulatory factor 1	1.355	0.0434981
110253	NM_001024716,NM_001039155,NM_001039156,NM_138579	Triobp	TRIO and F-actin binding protein	1.35355	0.0286141
278279	NM_177368	Tmtc2	transmembrane and tetratricopeptide repeat containing 2	1.35227	0.000575117
117149	NM_001177845,NM_001177846,NM_001177847,NM_054096	Tirap	toll-interleukin 1 receptor (TIR) domain-containing adaptor protein	1.35168	0.00679866
109294	NM_001033636,NM_029525	Prex2	phosphatidylinositol-3,4,5-trisphosphate-dependent Rac exchange factor 2	1.35014	0.000129655
243780	NM_175528	E330009J07Rik	RIKEN cDNA E330009J07 gene	1.34971	0.000801079
66129	NM_025370	Aaed1	AhpC/TSA antioxidant enzyme domain containing 1	1.34958	0.00483575
17101	NM_010748	Lyst	lysosomal trafficking regulator	1.34826	0.0017899
14811	NM_008170	Grin2a	glutamate receptor, ionotropic, NMDA2A (epsilon 1)	1.3473	0.0311795
217194	NM_172565	Klhl11	kelch-like 11	1.34553	0.00472597
223332	NM_198024	Ranbp3l	RAN binding protein 3-like	1.34487	0.0451104
623279	NM_001039173	Dok6	docking protein 6	1.34292	0.0371251
217835	NM_001161365,NM_177620	Rin3	Ras and Rab interactor 3	1.34274	0.0423704
12014	NM_001109661	Bach2	BTB and CNC homology, basic leucine zipper transcription factor 2	1.34269	0.00130719
102680	NM_139142	Slc6a20a	solute carrier family 6 (neurotransmitter transporter), member 20A	1.34226	0.0323049
15245	NM_020259	Hhip	Hedgehog-interacting protein	1.34216	0.0172313
110862	NM_152923	Kcnq3	potassium voltage-gated channel, subfamily Q, member 3	1.3387	0.0119257
227485	NM_001081386	Cdh19	cadherin 19, type 2	1.33789	0.00969888
74229	NM_028829	Paqr8	progestin and adipoQ receptor family member VIII	1.33563	1.18499e-05
233328	NM_146191	Lrrk1	leucine-rich repeat kinase 1	1.33382	0.0258397
100504262	NR_040287	A730020E08Rik	RIKEN cDNA A730020E08 gene	1.33331	0.0297392
237775	NM_178417	Zfp867	zinc finger protein 867	1.33293	0.0245083
20887	NM_133670	Sult1a1	sulfotransferase family 1A, phenol-preferring, member 1	1.33067	0.029123
330554	NM_177893	Fan1	FANCD2/FANCI-associated nuclease 1	1.33031	7.31412e-05
14266	NM_008032	Aff2	AF4/FMR2 family, member 2	1.32962	0.00833242
93892	NM_053146	Pcdhb21	protocadherin beta 21	1.32903	0.0495993
11668	NM_013467	Aldh1a1	aldehyde dehydrogenase family 1, subfamily A1	1.32777	0.0129369
16531	NM_001253358,NM_001253359,NM_001253360,NM_001253361,NM_001253362,NM_001253363,NM_001253364,NM_001253365,NM_001253366,NM_001253367,NM_001253368,NM_001253369,NM_001253370,NM_001253371,NM_001253372,NM_001253373,NM_001253374,NM_001253375,NM_001253376,NM_001253377,NM_001253378,NM_010610	Kcnma1	potassium large conductance calcium-activated channel, subfamily M, alpha member 1	1.32757	0.00712426
140919	NM_080853	Slc17a6	solute carrier family 17 (sodium-dependent inorganic phosphate cotransporter), member 6	1.32733	0.0110286
238799	NM_001048267,NM_178716	Tnpo1	transportin 1	1.32676	0.000521368
16847	NM_001122899,NM_010704,NM_146146	Lepr	leptin receptor	1.32671	0.0347978
14370	NM_008058	Fzd8	frizzled class receptor 8	1.32636	0.00503456
11855	NM_009706	Arhgap5	Rho GTPase activating protein 5	1.32312	0.000486129
268903	NM_173440	Nrip1	nuclear receptor interacting protein 1	1.32298	0.00471916
233060	NM_001081007	Zfp382	zinc finger protein 382	1.32194	0.00247837
235527	NM_178711	Plscr4	phospholipid scramblase 4	1.32133	0.00374831
319518	NM_198308	Pdpr	pyruvate dehydrogenase phosphatase regulatory subunit	1.32124	0.000909971
18798	NM_013829	Plcb4	phospholipase C, beta 4	1.32034	0.0168277
18553	NM_001291184,NM_011048	Pcsk6	proprotein convertase subtilisin/kexin type 6	1.31942	0.0297815
16522	NM_001025584,NM_001025585,NM_001025590,NM_010606	Kcnj6	potassium inwardly-rectifying channel, subfamily J, member 6	1.3194	0.00244165
140904	NM_021371,NM_181045	Caln1	calneuron 1	1.31928	0.00123447
242083	NM_178726	Ppm1l	protein phosphatase 1 (formerly 2C)-like	1.31926	0.00849846
381269	NM_001005423	Mreg	melanoregulin	1.31771	0.0463142
22779	NM_011770	Ikzf2	IKAROS family zinc finger 2	1.31731	0.0195436
70873	NM_001316755,NM_027585	Cnbd2	cyclic nucleotide binding domain containing 2	1.31726	0.00980677
320487	NM_177171	Heatr5a	HEAT repeat containing 5A	1.31672	0.000691332
381067	NM_001164676	Zfp229	zinc finger protein 229	1.31568	0.0489377
238505	NM_001081128	Mtr	5-methyltetrahydrofolate-homocysteine methyltransferase	1.31513	0.0154238
68394	NM_026714	Ccdc163	coiled-coil domain containing 163	1.31387	0.01722
74055	NM_019588	Plce1	phospholipase C, epsilon 1	1.31358	0.019594
268670	NM_172392	Zfp759	zinc finger protein 759	1.31328	0.000158615
21960	NM_022312	Tnr	tenascin R	1.31217	0.00494102
627626	NM_028474	Ptchd4	patched domain containing 4	1.31123	0.0318827
433586	NM_001004176	Maml3	mastermind like 3 (Drosophila)	1.30964	0.00433078
230259	NM_001015681,NM_153158	E130308A19Rik	RIKEN cDNA E130308A19 gene	1.30814	0.000369213
225467	NM_172627	Pggt1b	protein geranylgeranyltransferase type I, beta subunit	1.30813	0.00464741
240427	NM_053099	Setbp1	SET binding protein 1	1.30767	0.00250685
329251	NM_001081307,NR_015606	Ppp1r12b	protein phosphatase 1, regulatory (inhibitor) subunit 12B	1.30753	0.00382587
225164	NM_144860	Mib1	mindbomb E3 ubiquitin protein ligase 1	1.30585	0.00487149
73884	NM_001267872,NM_001285936,NM_001285937,NM_028673	Zdbf2	zinc finger, DBF-type containing 2	1.30407	0.0316263
11982	NM_009728	Atp10a	ATPase, class V, type 10A	1.30365	0.0017209
13649	NM_007912,NM_207655	Egfr	epidermal growth factor receptor	1.30345	0.001905
268752	NM_175546	Wdfy2	WD repeat and FYVE domain containing 2	1.30317	0.00146441
382236	NM_001081477	Brwd3	bromodomain and WD repeat domain containing 3	1.30108	0.0267703
329416	NM_181547	Nostrin	nitric oxide synthase trafficker	1.30001	0.00739228
99526	NM_133857	Usp53	ubiquitin specific peptidase 53	1.29952	0.00409899
12226	NM_007569	Btg1	B cell translocation gene 1, anti-proliferative	1.29905	0.0476889
212632	NM_001205173,NM_183148	Iffo2	intermediate filament family orphan 2	1.29821	0.0324375
16773	NM_008481	Lama2	laminin, alpha 2	1.29703	1.41855e-05
74103	NM_028757	Nebl	nebulette	1.29644	0.0009774
12952	NM_007771	Cry1	cryptochrome 1 (photolyase-like)	1.29583	0.0322248
16597	NM_010636	Klf12	Kruppel-like factor 12	1.29502	0.00240213
75974	NM_001009947	Dock11	dedicator of cytokinesis 11	1.29334	0.000629113
67760	NM_175121	Slc38a2	solute carrier family 38, member 2	1.29279	0.00159376
231863	NM_001033312	Fbxl18	F-box and leucine-rich repeat protein 18	1.29167	0.000362728
94040	NM_001040682,NM_053155,NR_104435,NR_104436,NR_104437,NR_104438,NR_104439	Clmn	calmin	1.29105	0.0107387
16438	NM_010585	Itpr1	inositol 1,4,5-trisphosphate receptor 1	1.29103	0.0494052
76073	NM_029508	Pcgf5	polycomb group ring finger 5	1.2906	0.0250342
208777	NM_172463	Sned1	sushi, nidogen and EGF-like domains 1	1.29027	0.0390138
239528	NM_153178	Ago2	argonaute RISC catalytic subunit 2	1.28919	0.00533735
13860	NM_001271587,NM_001271588,NM_001271589,NM_001271595,NM_007945	Eps8	epidermal growth factor receptor pathway substrate 8	1.28877	0.0135945
320799	NM_177263	Zhx3	zinc fingers and homeoboxes 3	1.28874	0.00626275
12549	NM_020260	Arhgap31	Rho GTPase activating protein 31	1.28856	0.00135577
22156	NM_001293728,NM_011656	Tuft1	tuftelin 1	1.2883	0.0369603
72776	NM_001289568,NM_001289571,NM_028349	Sass6	SAS-6 centriolar assembly protein	1.28616	0.00193919
14400	NM_008069	Gabrb1	gamma-aminobutyric acid (GABA) A receptor, subunit beta 1	1.28611	0.017275
432879	NM_001034882	Kbtbd6	kelch repeat and BTB (POZ) domain containing 6	1.2859	0.0122724
243362	NM_001163493,NM_146258	Stard13	StAR-related lipid transfer (START) domain containing 13	1.28566	0.00294789
243905	NM_001033355,NM_001167872,NM_001167873	Zfp568	zinc finger protein 568	1.28559	0.0286476
111173	NM_053204,NM_178085,NR_104484	Erc1	ELKS/RAB6-interacting/CAST family member 1	1.28457	0.00407839
214444	NM_001313762,NM_145990	Cdk5rap2	CDK5 regulatory subunit associated protein 2	1.28412	0.00222531
70686	NM_001048054,NM_130447	Dusp16	dual specificity phosphatase 16	1.28385	0.0332551
71371	NM_023598	Arid5b	AT rich interactive domain 5B (MRF1-like)	1.28291	0.0080312
74480	NM_001037221,NM_001163433,NM_001310544,NM_028966	Samd4	sterile alpha motif domain containing 4	1.28133	0.000815905
18605	NM_001308327,NM_001308329,NM_008813	Enpp1	ectonucleotide pyrophosphatase/phosphodiesterase 1	1.2812	0.045758
18519	NM_001190846,NM_020005	Kat2b	K(lysine) acetyltransferase 2B	1.27942	0.00635755
14623	NM_001010937,NM_001271663	Gjb6	gap junction protein, beta 6	1.27886	0.000600047
93882	NM_053136	Pcdhb11	protocadherin beta 11	1.27785	0.0122894
75747	NM_030261	Sesn3	sestrin 3	1.27764	0.0132688
19703	NM_001164704,NM_023132	Renbp	renin binding protein	1.27665	0.0389147
231668	NM_001033311	Vsig10	V-set and immunoglobulin domain containing 10	1.27659	0.048116
78251	NM_001166218	Zfp712	zinc finger protein 712	1.27618	0.0020673
320127	NM_001081206,NM_001347104	Dgki	diacylglycerol kinase, iota	1.2755	0.0131948
104349	NM_144546	Zfp119a	zinc finger protein 119a	1.27417	0.0231485
66847	NM_025798	Hint3	histidine triad nucleotide binding protein 3	1.27297	0.00766538
22746	NM_001001130	Zfp85	zinc finger protein 85	1.27294	0.0166368
384783	NM_001081212	Irs2	insulin receptor substrate 2	1.27008	0.0193301
22215	NM_001033962,NM_011668,NM_173010	Ube3a	ubiquitin protein ligase E3A	1.26974	0.000880245
12455	NM_009833	Ccnt1	cyclin T1	1.26919	0.0299502
19283	NM_001081306,NM_001311064	Ptprz1	protein tyrosine phosphatase, receptor type Z, polypeptide 1	1.26883	0.00371355
236193	NM_145624	Zfp709	zinc finger protein 709	1.26853	0.0107215
21951	NM_175091	Tnks	tankyrase, TRF1-interacting ankyrin-related ADP-ribose polymerase	1.26796	0.000314531
233781	NM_175645	Xylt1	xylosyltransferase 1	1.26756	0.0365059
72345	NM_175179	Amer1	APC membrane recruitment 1	1.2658	0.00173468
71085	NM_001163495,NM_027667	Arhgap19	Rho GTPase activating protein 19	1.26488	0.0106345
17864	NM_001290397,NM_008651	Mybl1	myeloblastosis oncogene-like 1	1.26367	0.0195946
320473	NM_001081179	Heatr5b	HEAT repeat containing 5B	1.26247	0.000358242
380836	NM_001013389	Mrs2	MRS2 magnesium transporter	1.26171	9.34483e-07
78943	NM_023913	Ern1	endoplasmic reticulum (ER) to nucleus signalling 1	1.2613	0.0180826
26914	NM_001159513,NM_001159514,NM_001159515,NM_012015	H2afy	H2A histone family, member Y	1.26115	0.0334771
19126	NM_001163577,NM_001163578,NM_001163581,NM_001163582,NM_001163583,NM_001163584,NM_001163585,NM_008935	Prom1	prominin 1	1.26029	0.00523885
26885	NM_001122978,NM_011997	Casp8ap2	caspase 8 associated protein 2	1.25959	0.000601694
18132	NM_010929	Notch4	notch 4	1.25854	0.00773646
72828	NM_176860	Ubash3b	ubiquitin associated and SH3 domain containing, B	1.25772	0.0250407
14183	NM_001347638,NM_010207,NM_201601	Fgfr2	fibroblast growth factor receptor 2	1.25721	0.0475095
67667	NM_026303	Alkbh8	alkB homolog 8, tRNA methyltransferase	1.25671	0.00981361
57265	NM_020510	Fzd2	frizzled class receptor 2	1.25658	0.00226586
16554	NM_001081177	Kif13b	kinesin family member 13B	1.25596	0.0190802
242050	NM_001162884	Igsf10	immunoglobulin superfamily, member 10	1.25587	0.0177802
70574	NM_027468	Cpm	carboxypeptidase M	1.25582	0.0307144
16195	NM_010560	Il6st	interleukin 6 signal transducer	1.2557	0.000553392
68842	NM_001103181,NM_054040	Tulp4	tubby like protein 4	1.25537	7.35923e-05
22065	NM_019510	Trpc3	transient receptor potential cation channel, subfamily C, member 3	1.25502	0.0307365
12628	NM_009888	Cfh	complement component factor h	1.25463	0.0209294
19206	NM_001328514,NM_008957	Ptch1	patched 1	1.25455	0.017578
228662	NM_001025431,NM_145534	Btbd3	BTB (POZ) domain containing 3	1.2536	0.0409564
69952	NR_045047,NR_125773	Tunar	Tcl1 upstream neural differentiation associated RNA	1.25349	0.0121485
207259	NM_145356	Zbtb7c	zinc finger and BTB domain containing 7C	1.25331	0.0314686
214150	NM_153402	Ago3	argonaute RISC catalytic subunit 3	1.25237	0.0383093
66866	NM_025811	Nhlrc2	NHL repeat containing 2	1.25213	0.0012402
72145	NM_172882	Wdfy3	WD repeat and FYVE domain containing 3	1.25161	0.00037879
71323	NM_027760	Rassf8	Ras association (RalGDS/AF-6) domain family (N-terminal) member 8	1.25138	0.0329127
230316	NM_172694	Megf9	multiple EGF-like-domains 9	1.25123	0.00111714
70568	NM_027769	Cpne3	copine III	1.25114	0.000145654
240120	NM_001310337,NM_146249	Zfp119b	zinc finger protein 119b	1.25111	0.0409463
329877	NM_184088	Dennd4c	DENN/MADD domain containing 4C	1.25	0.00199837
320064	NR_015486	D130017N08Rik	RIKEN cDNA D130017N08 gene	1.24927	0.0263002
72125	NM_001164705,NM_028113	Amer2	APC membrane recruitment 2	1.2491	0.00983045
50500	NM_001317723,NM_015767	Ttpa	tocopherol (alpha) transfer protein	1.24821	0.0435586
17997	NM_008682	Nedd1	neural precursor cell expressed, developmentally down-regulated gene 1	1.24816	0.0245618
20928	NM_001044720,NM_001310143,NM_011511,NM_021041,NM_021042	Abcc9	ATP-binding cassette, sub-family C (CFTR/MRP), member 9	1.24736	0.020551
212862	NM_001146690,NM_144807,NR_027477	Chpt1	choline phosphotransferase 1	1.247	0.00197714
67472	NM_001253390,NM_001253391,NM_026182,NR_045575	Mtfr1	mitochondrial fission regulator 1	1.24595	0.0102249
14605	NM_001077364,NM_010286,NR_122039	Tsc22d3	TSC22 domain family, member 3	1.24542	0.0447052
170757	NM_133222	Adgrl4	adhesion G protein-coupled receptor L4	1.24487	0.008176
71521	NM_001081321	Pds5a	PDS5 cohesin associated factor A	1.24392	3.48703e-05
74365	NM_028894	Lonrf3	LON peptidase N-terminal domain and ring finger 3	1.24326	0.0101831
212547	NM_145972	Nepro	nucleolus and neural progenitor protein	1.24258	0.0123572
330998	NM_207260	Ankrd34c	ankyrin repeat domain 34C	1.24217	0.0300246
245007	NM_175537	Zbtb38	zinc finger and BTB domain containing 38	1.24176	0.00729759
72568	NM_001103182,NR_120498	Lin9	lin-9 homolog (C. elegans)	1.24078	0.0494656
320528	NM_177184	Vps13c	vacuolar protein sorting 13C	1.24069	0.00700857
320506	NM_177178	Lmbrd2	LMBR1 domain containing 2	1.2403	0.0330192
319876	NM_027225,NM_177025	Cobll1	Cobl-like 1	1.23977	0.0348694
244668	NM_001081337	Sipa1l2	signal-induced proliferation-associated 1 like 2	1.23956	3.84681e-05
100037258	NM_008929	Dnajc3	DnaJ heat shock protein family (Hsp40) member C3	1.23927	0.000212673
27418	NM_013791	Mkln1	muskelin 1, intracellular mediator containing kelch motifs	1.23919	0.00153106
12125	NM_001284410,NM_001291016,NM_009754,NM_207680,NM_207681	Bcl2l11	BCL2-like 11 (apoptosis facilitator)	1.239	0.0210679
229542	NM_139304	Gatad2b	GATA zinc finger domain containing 2B	1.23896	0.0149049
105440	NM_001111028,NM_001285933,NM_134073	Kctd9	potassium channel tetramerisation domain containing 9	1.23849	0.0440405
20623	NM_001164572,NM_133741	Snrk	SNF related kinase	1.23771	0.0477002
14366	NM_008055	Fzd4	frizzled class receptor 4	1.23697	0.0186299
16848	NM_008494	Lfng	LFNG O-fucosylpeptide 3-beta-N-acetylglucosaminyltransferase	1.23684	0.0209174
26381	NM_001243792,NM_011935	Esrrg	estrogen-related receptor gamma	1.23593	0.021231
241175	NM_172851	Cntnap5b	contactin associated protein-like 5B	1.23556	0.0224888
12304	NM_009787	Pdia4	protein disulfide isomerase associated 4	1.23549	0.0381796
240263	NM_173423	Fem1c	fem-1 homolog c (C.elegans)	1.23487	0.00800286
71865	NM_001168297,NM_027968	Fbxo30	F-box protein 30	1.23395	0.0179113
547176	NM_001034907	Zc3h12b	zinc finger CCCH-type containing 12B	1.23375	0.00811858
231051	NM_001081383	Kmt2c	lysine (K)-specific methyltransferase 2C	1.23332	0.00346647
20418	NM_009167	Shc3	src homology 2 domain-containing transforming protein C3	1.23319	0.0269402
212555	NM_145384	Pqlc2	PQ loop repeat containing 2	1.23305	0.00474862
66365	NM_001162918,NM_025515	Ccdc90b	coiled-coil domain containing 90B	1.23263	0.0011344
328232	NM_001033399	Gfod1	glucose-fructose oxidoreductase domain containing 1	1.23239	0.0349896
212276	NM_001035231	Zfp748	zinc finger protein 748	1.23226	0.000154728
71175	NM_027707,NM_201232	Nipbl	Nipped-B homolog (Drosophila)	1.23119	0.00046056
432530	NM_009622	Adcy1	adenylate cyclase 1	1.23115	0.0319065
11746	NM_001331120,NM_013471	Anxa4	annexin A4	1.23109	0.0347178
76781	NM_176917	Mettl4	methyltransferase like 4	1.23106	0.0147293
67150	NM_025999	Rnf141	ring finger protein 141	1.23056	0.000774947
21676	NM_001166584,NM_001166585,NM_009346	Tead1	TEA domain family member 1	1.22958	0.014327
14388	NM_001301298,NM_021356	Gab1	growth factor receptor bound protein 2-associated protein 1	1.22848	0.0421087
319939	NM_001083587	Tns3	tensin 3	1.2271	0.000792601
100310809	NR_045766	Gm10509	predicted gene 10509	1.22596	0.0233079
68597	NM_001163741,NM_026782	Ccdc167	coiled-coil domain containing 167	1.22496	0.00333388
22390	NM_009516	Wee1	WEE 1 homolog 1 (S. pombe)	1.22469	0.00165299
209683	NM_001267622	Ttc28	tetratricopeptide repeat domain 28	1.22443	0.00690503
224893	NM_145490	Zfp959	zinc finger protein 959	1.22429	0.0306799
93887	NM_053141	Pcdhb16	protocadherin beta 16	1.22413	0.0299131
53902	NM_022980	Rcan3	regulator of calcineurin 3	1.22335	0.0366993
60599	NM_001199105,NM_021897	Trp53inp1	transformation related protein 53 inducible nuclear protein 1	1.22299	0.0148808
78749	NM_001040397,NM_001177871	Filip1l	filamin A interacting protein 1-like	1.22219	0.0307212
20133	NM_009103	Rrm1	ribonucleotide reductase M1	1.22051	0.000309487
21814	NM_011578	Tgfbr3	transforming growth factor, beta receptor III	1.22031	0.0325135
29876	NM_013885	Clic4	chloride intracellular channel 4 (mitochondrial)	1.21926	0.0196542
70144	NM_001081255,NM_001310672,NM_001310673,NM_001310674	Lrch3	leucine-rich repeats and calponin homology (CH) domain containing 3	1.21772	0.00223962
235461	NM_172772	Fam63b	family with sequence similarity 63, member B	1.21761	0.0155154
74030	NM_028724	Rin2	Ras and Rab interactor 2	1.21666	0.00376677
269593	NM_024452	Luzp1	leucine zipper protein 1	1.216	0.0023219
69149	NM_001164574,NM_026962	Kbtbd3	kelch repeat and BTB (POZ) domain containing 3	1.21544	0.00203948
380959	NM_001033441	Alg10b	asparagine-linked glycosylation 10B (alpha-1,2-glucosyltransferase)	1.21543	0.00177592
100416706	NM_001163246	Zfp729b	zinc finger protein 729b	1.2148	0.00324142
232035	NM_001164316,NM_183310	Ccser1	coiled-coil serine rich 1	1.21443	0.0158565
226041	NM_175013	Pgm5	phosphoglucomutase 5	1.21398	0.0311104
74761	NM_024263	Mxra8	matrix-remodelling associated 8	1.21381	0.0472689
269437	NM_001177732,NM_001177733,NM_183191	Plch1	phospholipase C, eta 1	1.21376	0.0470884
240283	NM_001081371	Dmxl1	Dmx-like 1	1.21358	4.98475e-05
210172	NM_175436	Zfp526	zinc finger protein 526	1.21316	0.0292147
74478	NM_001290148,NM_028964	Snx29	sorting nexin 29	1.21309	0.0290907
64113	NM_001142937,NM_022323	Moap1	modulator of apoptosis 1	1.21298	0.0433915
27494	NM_001290274,NM_153319	Amot	angiomotin	1.21256	0.0376713
70227	NM_001004139	Zfp619	zinc finger protein 619	1.21199	0.0347287
99349	NM_026992,NR_033993	Dnajc24	DnaJ heat shock protein family (Hsp40) member C24	1.21127	0.00744525
329910	NM_001347159,NM_025590	Acot11	acyl-CoA thioesterase 11	1.21067	0.00316094
14254	NM_010228	Flt1	FMS-like tyrosine kinase 1	1.21057	0.0211935
22284	NM_009481	Usp9x	ubiquitin specific peptidase 9, X chromosome	1.20982	0.00263054
67072	NM_001302380,NM_001302382,NM_001302443,NM_025950	Cdc37l1	cell division cycle 37-like 1	1.20967	0.000126284
52463	NM_001253857,NM_027384	Tet1	tet methylcytosine dioxygenase 1	1.20929	0.0321568
57915	NM_001289514,NM_001310611,NM_019636	Tbc1d1	TBC1 domain family, member 1	1.20893	0.00537079
99382	NM_178890	Abtb2	ankyrin repeat and BTB (POZ) domain containing 2	1.20886	0.00495493
80909	NM_030719	Gatsl2	GATS protein-like 2	1.20822	0.0264499
13688	NM_010124	Eif4ebp2	eukaryotic translation initiation factor 4E binding protein 2	1.20807	0.0394563
14816	NM_001114333,NM_016976	Grm1	glutamate receptor, metabotropic 1	1.20756	0.0466005
12013	NM_007520	Bach1	BTB and CNC homology 1, basic leucine zipper transcription factor 1	1.2075	0.0034593
12879	NM_001004455,NM_001161807,NM_138686	Cys1	cystin 1	1.20739	0.0279784
13998	NM_053072	Fgd6	FYVE, RhoGEF and PH domain containing 6	1.20737	0.00141626
17355	NM_001080798,NM_133919	Aff1	AF4/FMR2 family, member 1	1.2073	0.0456052
14314	NM_008047	Fstl1	follistatin-like 1	1.20542	0.00293611
238386	NM_172806	Btbd7	BTB (POZ) domain containing 7	1.20509	0.0115576
20496	NM_009194	Slc12a2	solute carrier family 12, member 2	1.20502	0.01258
102103	NM_001005863,NM_001005864,NM_001005865,NM_001286413	Mtus1	mitochondrial tumor suppressor 1	1.20419	0.0451912
224694	NM_207541	Zfp81	zinc finger protein 81	1.20395	0.0462722
218454	NM_172589	Lhfpl2	lipoma HMGIC fusion partner-like 2	1.20374	0.0359735
18671	NM_011076	Abcb1a	ATP-binding cassette, sub-family B (MDR/TAP), member 1A	1.20372	0.00902834
26432	NM_001142916,NM_011961	Plod2	procollagen lysine, 2-oxoglutarate 5-dioxygenase 2	1.20348	0.0323608
224796	NM_172621	Clic5	chloride intracellular channel 5	1.20286	0.0208689
69577	NM_001330423,NM_027123,NR_138477,NR_138478	Fastkd3	FAST kinase domains 3	1.20264	0.00977349
225115	NM_001347449,NM_153153	Svil	supervillin	1.2026	0.0142958
67941	NM_001311101,NM_026467	Rps27l	ribosomal protein S27-like	1.20207	0.00682498
16400	NM_001306071,NM_001306162,NM_013565	Itga3	integrin alpha 3	1.20196	0.0135825
56697	NM_019921	Akap10	A kinase (PRKA) anchor protein 10	1.20188	0.000556866
230376	NM_173400	Haus6	HAUS augmin-like complex, subunit 6	1.20148	0.0246951
381510	NM_001081201	Dpy19l4	dpy-19-like 4 (C. elegans)	1.2011	0.0266561
16490	NM_008417	Kcna2	potassium voltage-gated channel, shaker-related subfamily, member 2	1.20106	0.00697364
627049	NM_001081678	Zfp800	zinc finger protein 800	1.20105	0.0145367
100043468	NM_001142957	Zfp955b	zinc finger protein 955B	1.20072	0.00612344
22612	NM_001205132,NM_001205133,NM_009535	Yes1	YES proto-oncogene 1, Src family tyrosine kinase	1.2005	0.000161434
74007	NM_001017525,NM_028709	Btbd11	BTB (POZ) domain containing 11	1.20049	0.00269066
270118	NM_001013813,NM_173776	Maml2	mastermind like 2 (Drosophila)	1.1989	0.0135095
98403	NM_001290699,NM_001290700,NM_133817	Zfp451	zinc finger protein 451	1.19852	0.000124666
219150	NM_001347626,NM_001347627,NM_177338	Hmbox1	homeobox containing 1	1.19802	0.00189245
11988	NM_001044740,NM_007514	Slc7a2	solute carrier family 7 (cationic amino acid transporter, y+ system), member 2	1.19791	0.00371852
100604	NM_133897	Lrrc8c	leucine rich repeat containing 8 family, member C	1.19782	0.0227676
83921	NM_001033759,NM_031997	Tmem2	transmembrane protein 2	1.19742	0.0260687
17920	NM_001039546	Myo6	myosin VI	1.19604	0.00321856
66689	NM_025707	Klhl28	kelch-like 28	1.19596	0.0262042
106585	NM_001025572	Ankrd12	ankyrin repeat domain 12	1.19498	0.00116393
232339	NM_001081112	Ankrd26	ankyrin repeat domain 26	1.19463	0.00335198
20741	NM_013675	Sptb	spectrin beta, erythrocytic	1.19448	0.0119473
101502	NM_001040684,NM_133943	Hsd3b7	hydroxy-delta-5-steroid dehydrogenase, 3 beta- and steroid delta-isomerase 7	1.1943	0.0261898
233147	NM_001243021	Zfp939	zinc finger protein 939	1.19425	0.0361847
64297	NM_001195774,NM_022420	Gprc5b	G protein-coupled receptor, family C, group 5, member B	1.19355	0.00670858
63955	NM_001146287,NM_022021	Cables1	CDK5 and Abl enzyme substrate 1	1.19347	0.00741648
99003	NM_001123327	Qser1	glutamine and serine rich 1	1.19343	0.00502976
216177	NM_001163064	AU041133	expressed sequence AU041133	1.19328	0.0482258
68465	NM_197985	Adipor2	adiponectin receptor 2	1.19222	0.034731
232430	NM_177687	Crebl2	cAMP responsive element binding protein-like 2	1.19181	0.000147081
21859	NM_011595	Timp3	tissue inhibitor of metalloproteinase 3	1.19161	0.0259336
109624	NM_001347100,NM_145575	Cald1	caldesmon 1	1.19157	0.021983
14732	NM_008149	Gpam	glycerol-3-phosphate acyltransferase, mitochondrial	1.19154	0.00381606
77446	NM_175256	Heg1	heart development protein with EGF-like domains 1	1.19153	0.0290682
66884	NM_025825	Appbp2	amyloid beta precursor protein (cytoplasmic tail) binding protein 2	1.19146	0.00513845
93706	NM_033581	Pcdhgc3	protocadherin gamma subfamily C, 3	1.19132	0.0131379
76740	NM_133766	Efr3a	EFR3 homolog A	1.1909	0.013975
54447	NM_018830	Asah2	N-acylsphingosine amidohydrolase 2	1.18895	0.0393927
70417	NM_001001979	Megf10	multiple EGF-like-domains 10	1.18867	0.0255921
77116	NM_023858,NR_024025	Mtmr2	myotubularin related protein 2	1.18734	0.00058458
16404	NM_001330160,NM_008398	Itga7	integrin alpha 7	1.18717	0.0434162
26420	NM_001163671,NM_001163672,NM_016961,NM_207692	Mapk9	mitogen-activated protein kinase 9	1.18707	0.0165354
209378	NM_172471	Itih5	inter-alpha (globulin) inhibitor H5	1.18707	0.0241801
208449	NM_001168525,NM_001168526,NM_144792	Sgms1	sphingomyelin synthase 1	1.18686	0.000626087
22648	NM_172462	Zfp11	zinc finger protein 11	1.18643	0.0372121
217265	NM_147219	Abca5	ATP-binding cassette, sub-family A (ABC1), member 5	1.18637	0.0084309
67991	NM_001037098,NM_026495	Nacc2	nucleus accumbens associated 2, BEN and BTB (POZ) domain containing	1.18611	0.0225769
74355	NM_028887	Smchd1	SMC hinge domain containing 1	1.18605	0.00119604
268281	NM_001077707,NM_001284354,NM_172937	Shprh	SNF2 histone linker PHD RING helicase	1.18598	0.00126389
108151	NM_028882	Sema3d	sema domain, immunoglobulin domain (Ig), short basic domain, secreted, (semaphorin) 3D	1.18539	0.0422567
142980	NM_126166	Tlr3	toll-like receptor 3	1.18518	0.0122572
71946	NM_028013	Endod1	endonuclease domain containing 1	1.18472	0.000788549
330503	NM_001033540	Gm5113	predicted gene 5113	1.18462	0.0191861
20971	NM_011521	Sdc4	syndecan 4	1.18452	0.00687648
15574	NM_001303532,NM_001303610,NM_008316,NR_130178	Hus1	HUS1 checkpoint clamp component	1.18374	0.000703729
52662	NM_172631	Ldlrad4	low density lipoprotein receptor class A domain containing 4	1.1834	0.0138805
98910	NM_001080548,NM_181399	Usp6nl	USP6 N-terminal like	1.18311	0.00343436
18024	NM_010902,NR_132727	Nfe2l2	nuclear factor, erythroid derived 2, like 2	1.18184	0.0411421
20185	NM_001252313,NM_011308,NM_177229	Ncor1	nuclear receptor co-repressor 1	1.18163	0.0172529
213054	NM_029885,NM_172512	Gabpb2	GA repeat binding protein, beta 2	1.18151	0.0327961
20843	NM_001077712,NM_001290713,NM_021465	Stag2	stromal antigen 2	1.1815	9.21817e-05
75985	NM_029494	Rab30	RAB30, member RAS oncogene family	1.18125	0.0192323
75292	NM_001171004,NM_001171005,NM_029239	Prkd3	protein kinase D3	1.18125	0.0399301
72672	NM_028319	Zfp518a	zinc finger protein 518A	1.18112	0.00741602
270685	NM_001170785,NM_001170786,NM_172308	Mthfd1l	methylenetetrahydrofolate dehydrogenase (NADP+ dependent) 1-like	1.18096	0.0320381
18632	NM_001162387,NM_001162388,NM_011069,NR_027844,NR_027845	Pex11b	peroxisomal biogenesis factor 11 beta	1.18062	0.0176908
20449	NM_011374	St8sia1	ST8 alpha-N-acetyl-neuraminide alpha-2,8-sialyltransferase 1	1.17999	0.0175537
74201	NM_001159364,NM_001159365,NM_001159366,NM_028815	Cep97	centrosomal protein 97	1.17993	0.0216977
18704	NM_011083	Pik3c2a	phosphatidylinositol 3-kinase, C2 domain containing, alpha polypeptide	1.17974	0.000479226
72787	NM_028355	Ndc1	NDC1 transmembrane nucleoporin	1.17955	0.0130925
16816	NM_008490	Lcat	lecithin cholesterol acyltransferase	1.17949	0.0311903
268469	NM_201609	Zfp652	zinc finger protein 652	1.17915	0.0467965
69256	NM_027007	Zfp397	zinc finger protein 397	1.17912	0.00397249
52468	NM_001113470,NM_146012	Ctdsp2	CTD (carboxy-terminal domain, RNA polymerase II, polypeptide A) small phosphatase 2	1.17904	0.0252694
26900	NM_012008	Ddx3y	DEAD (Asp-Glu-Ala-Asp) box polypeptide 3, Y-linked	1.17889	0.0011301
434858	NR_002883_chr15,NR_002883_chrX	Gm5643	predicted gene 5643	1.17872	0.0174685
11303	NM_013454	Abca1	ATP-binding cassette, sub-family A (ABC1), member 1	1.17823	0.00970366
77044	NM_175251	Arid2	AT rich interactive domain 2 (ARID, RFX-like)	1.17789	1.24029e-05
77264	NM_001310668,NM_029888	Zfp142	zinc finger protein 142	1.17777	0.0404225
223697	NM_001205345,NM_001205346,NM_194342	Sun2	Sad1 and UNC84 domain containing 2	1.17687	0.00541125
277468	NM_001012305	Slc39a12	solute carrier family 39 (zinc transporter), member 12	1.17591	0.020896
66302	NM_025476	Rmdn1	regulator of microtubule dynamics 1	1.17579	0.0406581
545389	NM_001099637	Cep170	centrosomal protein 170	1.17555	0.0238225
22433	NM_001271730,NM_013842	Xbp1	X-box binding protein 1	1.17489	0.0222662
224088	NM_001128094,NM_001128096	Atp13a3	ATPase type 13A3	1.17481	4.90053e-06
217944	NM_175930	Rapgef5	Rap guanine nucleotide exchange factor (GEF) 5	1.17453	0.0378768
108829	NM_001242396,NM_207221	Jmjd1c	jumonji domain containing 1C	1.17434	0.015755
80877	NM_001077687,NM_001077688,NM_030695	Lrba	LPS-responsive beige-like anchor	1.17348	0.000385435
77987	NM_198007	Ascc3	activating signal cointegrator 1 complex subunit 3	1.17307	0.0121069
15251	NM_001313919,NM_001313920,NM_010431	Hif1a	hypoxia inducible factor 1, alpha subunit	1.17279	0.00778842
18679	NM_008832,NM_173021	Phka1	phosphorylase kinase alpha 1	1.17251	0.0124224
56381	NM_001347235,NM_019763	Spen	SPEN homolog, transcriptional regulator (Drosophila)	1.17239	0.0211699
20265	NM_001313997,NM_018733	Scn1a	sodium channel, voltage-gated, type I, alpha	1.17216	0.0182148
17207	NM_001159485,NM_001159486,NM_178076	Mcf2l	mcf.2 transforming sequence-like	1.1721	0.000365393
76954	NM_001001326,NM_029811,NR_037617	St5	suppression of tumorigenicity 5	1.17164	0.0299193
208727	NM_207225	Hdac4	histone deacetylase 4	1.17091	0.00441956
17750	NM_008630	Mt2	metallothionein 2	1.1705	0.0148951
27204	NM_001164495,NM_013722	Syn3	synapsin III	1.1704	0.0317997
235907	NM_145622	Zfp65	zinc finger protein 65	1.17012	0.00668321
69719	NM_001289522,NM_001289523,NM_023525	Cad	carbamoyl-phosphate synthetase 2, aspartate transcarbamylase, and dihydroorotase	1.17009	0.019179
105727	NM_001166456,NM_001166458,NM_134086	Slc38a1	solute carrier family 38, member 1	1.16849	0.021227
233276	NM_146190	Tubgcp5	tubulin, gamma complex associated protein 5	1.16797	8.54836e-05
208691	NM_177586	Eif5a2	eukaryotic translation initiation factor 5A2	1.16781	0.0490612
217379	NM_145441	Ubxn2a	UBX domain protein 2A	1.16751	0.0102541
67412	NM_026138	Soga3	SOGA family member 3	1.16734	0.00210488
268564	NM_178744	Zbtb1	zinc finger and BTB domain containing 1	1.167	0.0311746
319277	NM_001033375	A230046K03Rik	RIKEN cDNA A230046K03 gene	1.16679	0.00213891
73296	NM_028493	Rhobtb3	Rho-related BTB domain containing 3	1.16643	0.0257533
18415	NM_011020	Hspa4l	heat shock protein 4 like	1.16627	0.0229525
21873	NM_001198985,NM_011597	Tjp2	tight junction protein 2	1.16617	0.0182654
16573	NM_008448	Kif5b	kinesin family member 5B	1.16536	0.00298486
320707	NM_001310537,NM_177236	Atp2b3	ATPase, Ca++ transporting, plasma membrane 3	1.1649	0.0148911
14270	NM_001081011	Srgap2	SLIT-ROBO Rho GTPase activating protein 2	1.16471	0.0380937
50523	NM_015771,NM_153382	Lats2	large tumor suppressor 2	1.1647	0.0312124
70640	NM_027490	Dcp2	decapping mRNA 2	1.16458	0.00188029
353187	NM_011584	Nr1d2	nuclear receptor subfamily 1, group D, member 2	1.1642	0.000752314
269023	NM_175751	Zfp608	zinc finger protein 608	1.16349	0.0368671
68226	NM_026626	Efcab2	EF-hand calcium binding domain 2	1.16308	0.0232985
227120	NM_001114663	Plcl1	phospholipase C-like 1	1.16245	0.0407016
110350	NM_029851	Dync2h1	dynein cytoplasmic 2 heavy chain 1	1.16106	0.00883718
71918	NM_001101433	Zcchc24	zinc finger, CCHC domain containing 24	1.16102	0.0295322
244349	NM_001081149	Kat6a	K(lysine) acetyltransferase 6A	1.16068	0.0258683
207165	NM_176850	Bptf	bromodomain PHD finger transcription factor	1.16051	0.00380046
14630	NM_008129	Gclm	glutamate-cysteine ligase, modifier subunit	1.16027	0.0175132
13680	NM_007916	Ddx19a	DEAD (Asp-Glu-Ala-Asp) box polypeptide 19a	1.16017	0.000917156
16979	NM_008516	Lrrn1	leucine rich repeat protein 1, neuronal	1.15987	0.0051055
240174	NM_183021	Thada	thyroid adenoma associated	1.15922	0.00992006
319832	NM_177013	Tmem229a	transmembrane protein 229A	1.15913	0.0450657
93697	NM_145618	Ice2	interactor of little elongation complex ELL subunit 2	1.15913	0.0230331
76484	NM_177261	Kndc1	kinase non-catalytic C-lobe domain (KIND) containing 1	1.15875	0.024796
75906	NM_001081428	Fam184a	family with sequence similarity 184, member A	1.15871	0.0190234
20354	NM_001281880,NM_013660	Sema4d	sema domain, immunoglobulin domain (Ig), transmembrane domain (TM) and short cytoplasmic domain, (semaphorin) 4D	1.15838	1.40009e-05
20822	NM_013835	Trove2	TROVE domain family, member 2	1.15796	0.00615753
20663	NM_001135559	Sos2	son of sevenless homolog 2 (Drosophila)	1.15746	0.00718737
13003	NM_001081249,NM_001134474,NM_001134475,NM_019389,NM_172955	Vcan	versican	1.15688	0.0298493
78394	NM_030096	Ddx52	DEAD (Asp-Glu-Ala-Asp) box polypeptide 52	1.15684	0.000633465
56516	NM_001039080,NM_019711	Rbms2	RNA binding motif, single stranded interacting protein 2	1.15658	0.0321388
93790	NM_001256130,NM_001256131,NM_001256132,NM_001256133,NM_023647	Nipa2	non imprinted in Prader-Willi/Angelman syndrome 2 homolog (human)	1.15657	0.0251199
234664	NM_144931	Nae1	NEDD8 activating enzyme E1 subunit 1	1.15648	7.30089e-05
228859	NM_173397	Fitm2	fat storage-inducing transmembrane protein 2	1.15631	0.0332322
66403	NM_025541	Asf1a	anti-silencing function 1A histone chaperone	1.15594	0.0331561
93736	NM_033565	Aff4	AF4/FMR2 family, member 4	1.15585	0.000488015
73010	NM_175191	Gpr22	G protein-coupled receptor 22	1.15573	0.0484642
80732	NM_001289621,NM_001289622,NM_001289623,NM_030557	Mynn	myoneurin	1.1555	0.0171503
72580	NM_028287	Zufsp	zinc finger with UFM1-specific peptidase domain	1.15542	0.0468272
80890	NM_001271725,NM_001271726,NM_001271727,NM_001271728,NM_030706	Trim2	tripartite motif-containing 2	1.15491	0.00958061
328572	NM_177821	Ep300	E1A binding protein p300	1.15459	0.0121784
57438	NM_020575	March7	membrane-associated ring finger (C3HC4) 7	1.15448	0.000681094
67383	NM_026120	Carnmt1	carnosine N-methyltransferase 1	1.15425	0.045326
93710	NM_033585	Pcdhga2	protocadherin gamma subfamily A, 2	1.15424	0.0133996
319387	NM_001347367,NM_001347368,NM_001347369,NM_001347371,NM_198702	Adgrl3	adhesion G protein-coupled receptor L3	1.15321	0.0357726
78912	NM_001080964,NM_030220	Sp2	Sp2 transcription factor	1.15308	0.0382173
20683	NM_013672	Sp1	trans-acting transcription factor 1	1.1529	0.025213
98432	NM_133821	Phlpp1	PH domain and leucine rich repeat protein phosphatase 1	1.15277	0.017498
110173	NM_027288	Manba	mannosidase, beta A, lysosomal	1.15269	0.0473602
224648	NM_001080769	Uhrf1bp1	UHRF1 (ICBP90) binding protein 1	1.15256	0.0120315
223435	NM_001081302	Trio	triple functional domain (PTPRF interacting)	1.15227	0.0240743
215113	NM_001199283,NM_001199284,NM_173388	Slc43a2	solute carrier family 43, member 2	1.15209	0.0122893
98386	NM_133815	Lbr	lamin B receptor	1.15199	0.0239145
268451	NM_175543	Rab11fip4	RAB11 family interacting protein 4 (class II)	1.15172	0.0486211
64453	NM_177475	Zfp280b	zinc finger protein 280B	1.1517	0.00330394
229363	NM_001033300	Gmps	guanine monophosphate synthetase	1.15142	0.0259876
626848	NM_001177399,NM_001177400	Zfp971	zinc finger protein 971	1.15105	0.0172454
12576	NM_009875	Cdkn1b	cyclin-dependent kinase inhibitor 1B	1.15084	0.0322226
73389	NM_153198,NM_177993	Hbp1	high mobility group box transcription factor 1	1.1508	0.000991446
192195	NM_138679	Ash1l	ash1 (absent, small, or homeotic)-like (Drosophila)	1.15062	0.00352899
110750	NM_023565	Cse1l	chromosome segregation 1-like (S. cerevisiae)	1.15015	0.00396383
75786	NM_001165989,NM_029437	Ckap5	cytoskeleton associated protein 5	1.15014	0.0156247
19714	NM_011264	Rev3l	REV3 like, DNA directed polymerase zeta catalytic subunit	1.15014	0.0146041
68028	NM_001347226,NM_026517	Rpl22l1	ribosomal protein L22 like 1	1.14968	0.0410935
226562	NM_001081290	Prrc2c	proline-rich coiled-coil 2C	1.14956	0.00814467
231713	NM_172722	Naa25	N(alpha)-acetyltransferase 25, NatB auxiliary subunit	1.14942	0.0410683
75552	NM_198414	Paqr9	progestin and adipoQ receptor family member IX	1.14941	0.022238
14011	NM_001303102,NM_007961	Etv6	ets variant 6	1.14899	0.0376506
211914	NM_001004364,NM_001098168,NM_001135192	Asap2	ArfGAP with SH3 domain, ankyrin repeat and PH domain 2	1.14895	0.0306461
209760	NM_172476	Tmc7	transmembrane channel-like gene family 7	1.14893	0.0317373
407823	NM_001001182	Baz2b	bromodomain adjacent to zinc finger domain, 2B	1.14854	0.0179201
60345	NM_001162858,NM_021717	Nrip2	nuclear receptor interacting protein 2	1.14821	0.0384252
58894	NR_015597,NR_027808	Zfp862-ps	zinc finger protein 862, pseudogene	1.1481	0.0350481
170763	NM_133228	Zfp87	zinc finger protein 87	1.14753	0.0360339
329154	NM_001081433	Ankrd44	ankyrin repeat domain 44	1.1474	0.0142274
272347	NM_027477,NM_173034	Zfp398	zinc finger protein 398	1.1468	0.042028
14910	NR_027008,NR_027009,NR_027010	Gt(ROSA)26Sor	gene trap ROSA 26, Philippe Soriano	1.14642	0.0419826
217837	NM_172584	Itpk1	inositol 1,3,4-triphosphate 5/6 kinase	1.14622	0.0047345
76559	NM_029654	Atg2b	autophagy related 2B	1.14618	0.00883229
84585	NM_001311152,NM_032543	Rnf123	ring finger protein 123	1.14589	0.0345538
19645	NM_009029	Rb1	retinoblastoma 1	1.1455	0.0127626
15161	NM_008224	Hcfc1	host cell factor C1	1.14529	0.000777778
240064	NM_001293229,NM_177359	Zfp799	zinc finger protein 799	1.14527	0.00481213
328099	NM_001037746	Prps1l3	phosphoribosyl pyrophosphate synthetase 1-like 3	1.14496	0.025871
70661	NM_027498	Sik3	SIK family kinase 3	1.14493	0.0147831
210376	NM_177594	Mtmr9	myotubularin related protein 9	1.14464	0.0181423
216198	NM_146008	Tcp11l2	t-complex 11 (mouse) like 2	1.14391	0.0290991
52615	NM_001163018,NM_199196	Suz12	suppressor of zeste 12 homolog (Drosophila)	1.14354	0.00163134
70599	NM_080558	Ssfa2	sperm specific antigen 2	1.14331	0.0427143
70461	NM_173863	Crtc3	CREB regulated transcription coactivator 3	1.14315	0.0145913
15194	NM_010414	Htt	huntingtin	1.14313	0.00449664
67460	NM_026172	Decr1	2,4-dienoyl CoA reductase 1, mitochondrial	1.14289	0.00622252
233545	NM_172280	Emsy	EMSY, BRCA2-interacting transcriptional repressor	1.14106	0.0270622
216274	NM_146009	Cep290	centrosomal protein 290	1.14071	0.0235289
67442	NM_026159	Retsat	retinol saturase (all trans retinol 13,14 reductase)	1.14067	0.0441923
72193	NM_028148	Scaf11	SR-related CTD-associated factor 11	1.14042	0.000974392
23856	NM_001291432,NM_001291433,NM_011805,NM_175551,NM_177852,NR_111965	Dido1	death inducer-obliterator 1	1.14027	0.0156207
229227	NM_172679	4932438A13Rik	RIKEN cDNA 4932438A13 gene	1.1398	0.00554528
17748	NM_013602	Mt1	metallothionein 1	1.13966	0.0134631
104806	NM_178912	Fancm	Fanconi anemia, complementation group M	1.13947	0.00646818
21367	NM_177129	Cntn2	contactin 2	1.13897	0.0483046
213469	NM_145219	Lgi3	leucine-rich repeat LGI family, member 3	1.13864	0.0335775
235542	NM_001161362,NM_172144	Ppp2r3a	protein phosphatase 2, regulatory subunit B'', alpha	1.13858	0.0155182
81907	NM_178638	Tmem108	transmembrane protein 108	1.13828	0.0432047
18706	NM_008839	Pik3ca	phosphatidylinositol 3-kinase, catalytic, alpha polypeptide	1.13822	0.00682801
54394	NM_001277106,NM_018776	Crlf3	cytokine receptor-like factor 3	1.13822	0.0401834
78757	NM_030168	Rictor	RPTOR independent companion of MTOR, complex 2	1.13786	0.000823718
71844	NM_170591	Nupl1	nucleoporin like 1	1.13785	0.00956189
78935	NM_030233	Saal1	serum amyloid A-like 1	1.13774	0.044244
16880	NM_001113386,NM_013584	Lifr	leukemia inhibitory factor receptor	1.1373	0.0379122
231086	NM_001289798,NM_001289799,NM_145558	Hadhb	hydroxyacyl-Coenzyme A dehydrogenase/3-ketoacyl-Coenzyme A thiolase/enoyl-Coenzyme A hydratase (trifunctional protein), beta subunit	1.13725	0.00247935
99371	NM_001085495	Arfgef2	ADP-ribosylation factor guanine nucleotide-exchange factor 2 (brefeldin A-inhibited)	1.13719	0.000186868
21917	NM_001080129,NM_001080130,NM_001080131,NM_001080132,NM_001283048,NM_011605	Tmpo	thymopoietin	1.13658	0.00975629
19134	NM_013830	Prpf4b	pre-mRNA processing factor 4B	1.13609	0.00783278
71169	NM_027706	Nbas	neuroblastoma amplified sequence	1.13557	0.00463343
207781	NM_174847	C2cd2	C2 calcium-dependent domain containing 2	1.13553	0.0200629
56469	NM_019663	Pias1	protein inhibitor of activated STAT 1	1.13535	0.00179184
233315	NM_172742	Mtmr10	myotubularin related protein 10	1.13485	0.0347163
16396	NM_001243712,NM_008395	Itch	itchy, E3 ubiquitin protein ligase	1.13438	0.000647056
224836	NM_198421	Usp49	ubiquitin specific peptidase 49	1.13436	0.0363236
226442	NM_001160251,NM_177643	Zfp281	zinc finger protein 281	1.13359	0.0158854
98660	NM_178405	Atp1a2	ATPase, Na+/K+ transporting, alpha 2 polypeptide	1.13331	0.042785
18015	NM_010897	Nf1	neurofibromatosis 1	1.1331	0.000456751
243743	NM_175750	Plxna4	plexin A4	1.13288	0.0194493
19386	NM_011240	Ranbp2	RAN binding protein 2	1.13267	0.0273473
230594	NM_175472	Zcchc11	zinc finger, CCHC domain containing 11	1.13256	0.0165329
237615	NM_172790	Ankrd52	ankyrin repeat domain 52	1.13241	0.039018
103967	NM_001038619,NM_172646	Dnm3	dynamin 3	1.1323	0.00583731
211673	NM_001102430	Arfgef1	ADP-ribosylation factor guanine nucleotide-exchange factor 1(brefeldin A-inhibited)	1.132	0.00170587
230597	NM_001347163,NM_183300	Zfyve9	zinc finger, FYVE domain containing 9	1.13191	0.0130104
20602	NM_001253904,NM_001253905,NM_011424	Ncor2	nuclear receptor co-repressor 2	1.13179	0.0199703
101142	NM_133927	Itfg2	integrin alpha FG-GAP repeat containing 2	1.13175	0.0469919
17356	NM_010806	Mllt4	myeloid/lymphoid or mixed-lineage leukemia; translocated to, 4	1.13169	0.0231072
100502841	NM_001195633	Epg5	ectopic P-granules autophagy protein 5 homolog (C. elegans)	1.13157	0.00178896
68472	NM_026734	Tmem126b	transmembrane protein 126B	1.13137	0.01486
83493	NM_030692	Sacm1l	SAC1 suppressor of actin mutations 1-like (yeast)	1.13113	0.00589877
277939	NM_001017985	C2cd3	C2 calcium-dependent domain containing 3	1.13084	0.0209649
68145	NM_026576	Etaa1	Ewing tumor-associated antigen 1	1.1307	0.0474911
329679	NM_001162999	Fnip2	folliculin interacting protein 2	1.13069	0.0115351
213760	NM_001163622,NM_001163623,NM_001163624,NM_145984	Prepl	prolyl endopeptidase-like	1.13033	0.010626
13026	NM_001163159,NM_001163160,NM_009981	Pcyt1a	phosphate cytidylyltransferase 1, choline, alpha isoform	1.1303	0.0170621
16443	NM_001110275,NM_001110276,NM_010587	Itsn1	intersectin 1 (SH3 domain protein 1A)	1.13017	0.00126808
19664	NM_001080927,NM_001080928,NM_001277116,NM_009035	Rbpj	recombination signal binding protein for immunoglobulin kappa J region	1.1301	0.0261227
67374	NM_023844	Jam2	junction adhesion molecule 2	1.12982	0.0304812
22290	NM_001326682,NM_001326683,NM_009484	Uty	ubiquitously transcribed tetratricopeptide repeat gene, Y chromosome	1.12951	0.0405075
22344	NM_016686	Vezf1	vascular endothelial zinc finger 1	1.12937	0.0163625
56741	NM_001290315,NM_020043	Igdcc4	immunoglobulin superfamily, DCC subclass, member 4	1.12932	0.00349396
106572	NM_133685	Rab31	RAB31, member RAS oncogene family	1.12931	0.00860165
215653	NM_175445	Rassf2	Ras association (RalGDS/AF-6) domain family member 2	1.12916	0.00862499
108857	NM_175375	Ankhd1	ankyrin repeat and KH domain containing 1	1.12879	0.0292126
320615	NM_177208	Dopey1	dopey family member 1	1.12869	0.00887571
229675	NM_172684	Rsbn1	rosbin, round spermatid basic protein 1	1.12851	0.0185602
74081	NM_001039184	Cep350	centrosomal protein 350	1.12827	0.0388659
229782	NM_144902	Slc35a3	solute carrier family 35 (UDP-N-acetylglucosamine (UDP-GlcNAc) transporter), member 3	1.12819	0.0329365
320365	NM_172887	Fry	FRY microtubule binding protein	1.12788	0.00572621
319555	NM_176940	Nwd1	NACHT and WD repeat domain containing 1	1.12764	0.0469238
16423	NM_010581	Cd47	CD47 antigen (Rh-related antigen, integrin-associated signal transducer)	1.1275	0.0116688
116871	NM_001171052,NM_001171053,NM_001171054,NM_054082	Mta3	metastasis associated 3	1.12721	0.032333
360216	NM_207302	Zranb1	zinc finger, RAN-binding domain containing 1	1.12716	0.00610488
13518	NM_001276764,NM_010081,NM_133833,NM_134448	Dst	dystonin	1.12694	0.0190046
13723	NM_010330	Emb	embigin	1.12669	0.031922
223864	NM_001177810,NM_001177811,NM_144850	Rapgef3	Rap guanine nucleotide exchange factor (GEF) 3	1.12622	0.0283346
235559	NM_176979	Topbp1	topoisomerase (DNA) II binding protein 1	1.12598	0.0229593
240614	NM_177721	Ranbp6	RAN binding protein 6	1.12548	0.0286893
16798	NM_010690	Lats1	large tumor suppressor	1.12543	0.00438339
19889	NM_001290643,NM_001290644,NM_133669,NR_110966,NR_110967	Rp2	retinitis pigmentosa 2 homolog	1.12523	0.0496332
665775	NM_001081422,NM_001310601	Bod1l	biorientation of chromosomes in cell division 1-like	1.12501	0.0374674
207304	NM_144788	Hectd1	HECT domain containing 1	1.12497	0.00833444
236900	NM_145630	Pdk3	pyruvate dehydrogenase kinase, isoenzyme 3	1.12469	0.00748644
12807	NM_001146323,NM_001146324,NM_080634	Hps3	Hermansky-Pudlak syndrome 3	1.12447	0.025968
237860	NM_001291190,NM_177710	Ssh2	slingshot homolog 2 (Drosophila)	1.12447	0.0357793
22643	NM_009542	Zfp101	zinc finger protein 101	1.12435	0.0459415
22025	NM_011629	Nr2c1	nuclear receptor subfamily 2, group C, member 1	1.12418	0.049825
21872	NM_001163574,NM_009386	Tjp1	tight junction protein 1	1.12406	0.0211717
321006	NM_001015507	Vprbp	Vpr (HIV-1) binding protein	1.12381	0.0124372
209131	NM_172468	Snx30	sorting nexin family member 30	1.12364	0.00274209
75619	NM_172422	Fastkd2	FAST kinase domains 2	1.12354	0.0293481
76179	NM_001033173	Usp31	ubiquitin specific peptidase 31	1.12348	0.023459
268996	NM_001161369,NM_001161370,NM_001161371,NM_009280	Ss18	synovial sarcoma translocation, Chromosome 18	1.12344	0.0237313
59057	NM_021559	Zfp24	zinc finger protein 24	1.123	0.00455635
56784	NM_001003719,NM_001112714,NM_001286263,NM_019994	Ralgapa1	Ral GTPase activating protein, alpha subunit 1	1.12296	0.0109268
11747	NM_009673	Anxa5	annexin A5	1.12278	0.0395268
229593	NM_001177669,NM_001177670,NM_146133	Golph3l	golgi phosphoprotein 3-like	1.12275	0.0161439
12633	NM_001289704,NM_001293804,NM_001293805,NM_009805,NM_207653	Cflar	CASP8 and FADD-like apoptosis regulator	1.1223	0.0323433
69754	NM_001310745,NM_001347151,NM_153195	Fbxo7	F-box protein 7	1.12215	0.0334136
66998	NM_080554	Psmd5	proteasome (prosome, macropain) 26S subunit, non-ATPase, 5	1.12199	0.00645358
30841	NM_001003953,NM_013910	Kdm2b	lysine (K)-specific demethylase 2B	1.12193	0.0155233
20874	NM_001164639,NM_009289	Slk	STE20-like kinase	1.12179	0.0286832
67776	NM_001145957,NM_172767	Vwa5a	von Willebrand factor A domain containing 5A	1.1217	0.0317726
67230	NM_026046	Zfp329	zinc finger protein 329	1.12155	0.0253984
170753	NM_133218	Zfp704	zinc finger protein 704	1.1214	0.00763582
170749	NM_133215	Mtmr4	myotubularin related protein 4	1.12139	0.0255626
218441	NM_173392	Zfyve16	zinc finger, FYVE domain containing 16	1.12118	0.0463729
66691	NM_025709	Gapvd1	GTPase activating protein and VPS9 domains 1	1.12115	0.0109193
56464	NM_019861	Ctsf	cathepsin F	1.1211	0.0426236
68799	NM_178615	Rgmb	repulsive guidance molecule family member B	1.121	0.0058838
77128	NM_029870	Crebrf	CREB3 regulatory factor	1.12063	0.00252472
329178	NM_175510	Unc80	unc-80, NALCN activator	1.12041	0.0238116
56543	NM_001039347,NM_019931	Kcnd3	potassium voltage-gated channel, Shal-related family, member 3	1.12033	0.0470824
70699	NM_027513	Nup205	nucleoporin 205	1.12026	0.00656576
226747	NM_026375	Ahctf1	AT hook containing transcription factor 1	1.11982	0.0215319
68140	NM_001081145	Tigd2	tigger transposable element derived 2	1.11977	0.0491112
140492	NM_001312905,NM_080465	Kcnn2	potassium intermediate/small conductance calcium-activated channel, subfamily N, member 2	1.11961	0.00812451
51813	NM_001122982,NM_001290420,NM_001290422,NM_016746	Ccnc	cyclin C	1.11952	0.0107343
225523	NM_178686	Cep120	centrosomal protein 120	1.11933	0.0204287
101095	NM_146175	Zfp282	zinc finger protein 282	1.1192	0.0442199
20658	NM_019973,NM_178880	Son	Son DNA binding protein	1.11862	0.0130913
56805	NM_001079513,NM_020256	Zbtb33	zinc finger and BTB domain containing 33	1.11823	0.0322295
12211	NM_007566	Birc6	baculoviral IAP repeat-containing 6	1.11814	0.0325231
233726	NM_181517	Ipo7	importin 7	1.11785	0.0193031
208846	NM_001286452,NM_026102,NM_172464	Daam1	dishevelled associated activator of morphogenesis 1	1.11721	0.0377936
14050	NM_010166,NM_210071,NM_211357	Eya3	EYA transcriptional coactivator and phosphatase 3	1.11716	0.0061369
71435	NM_001081364,NM_001128084	Arhgap21	Rho GTPase activating protein 21	1.11691	0.0468316
218885	NM_145460	Oxnad1	oxidoreductase NAD-binding domain containing 1	1.11688	0.0299805
74388	NM_028906	Dpp8	dipeptidylpeptidase 8	1.11671	0.0171733
76199	NM_001347445,NM_172424	Med13l	mediator complex subunit 13-like	1.11634	0.0310943
170439	NM_130450	Elovl6	ELOVL family member 6, elongation of long chain fatty acids (yeast)	1.11505	0.0165371
78913	NM_001081068	Ltn1	listerin E3 ubiquitin protein ligase 1	1.11486	0.0235038
107338	NM_178930	Gbf1	golgi-specific brefeldin A-resistance factor 1	1.11486	0.0271948
329506	NM_001290991,NM_001290992,NM_212450	Ctdspl2	CTD (carboxy-terminal domain, RNA polymerase II, polypeptide A) small phosphatase like 2	1.11477	0.013507
269037	NM_201354	Ctif	CBP80/20-dependent translation initiation factor	1.11464	0.0370893
19684	NM_001104616,NM_001104617,NM_009041	Rdx	radixin	1.1146	0.026541
30046	NM_013889	Zfp292	zinc finger protein 292	1.11418	0.0479992
353047	NM_183034	Plekhm1	pleckstrin homology domain containing, family M (with RUN domain) member 1	1.11415	0.023349
241274	NM_146251	Pnpla7	patatin-like phospholipase domain containing 7	1.11398	0.0424347
12421	NM_009826	Rb1cc1	RB1-inducible coiled-coil 1	1.11392	0.0269366
234594	NM_001205226,NM_153164,NM_178078	Cnot1	CCR4-NOT transcription complex, subunit 1	1.11348	0.0115186
69368	NM_001111279,NM_027057	Wdfy1	WD repeat and FYVE domain containing 1	1.11279	0.00204268
227699	NM_198304	Nup188	nucleoporin 188	1.11272	0.0181789
67501	NM_001025615,NM_001289436,NM_026202	Ccdc50	coiled-coil domain containing 50	1.11192	0.00699819
74340	NM_001171000,NM_001171001,NM_001347084,NM_021414	Ahcyl2	S-adenosylhomocysteine hydrolase-like 2	1.11163	0.0256133
19087	NM_008924	Prkar2a	protein kinase, cAMP dependent regulatory, type II alpha	1.11073	0.0484396
58193	NM_001163514,NM_001163515,NM_021388	Extl2	exostoses (multiple)-like 2	1.11037	0.0106772
56248	NM_021299	Ak3	adenylate kinase 3	1.11029	0.0109475
140630	NM_001346698,NM_145400	Ube4a	ubiquitination factor E4A	1.11024	0.0126621
226151	NM_001081225	Fam178a	family with sequence similarity 178, member A	1.11009	0.0403729
329908	NM_183225	Usp24	ubiquitin specific peptidase 24	1.10977	0.0139828
101706	NM_133947	Numa1	nuclear mitotic apparatus protein 1	1.10968	0.0196001
76299	NM_029572	Erp44	endoplasmic reticulum protein 44	1.10958	0.00486028
14184	NM_001163215,NM_001163216,NM_001163217,NM_001205270,NM_008010	Fgfr3	fibroblast growth factor receptor 3	1.10954	0.00827926
72656	NM_001159595,NM_178112	Ints8	integrator complex subunit 8	1.10941	0.0453559
106583	NM_134123	Scaf8	SR-related CTD-associated factor 8	1.10939	0.0101361
215476	NM_194340	Prr14l	proline rich 14-like	1.10939	0.0487326
15257	NM_001301304,NM_001301306,NM_010432,NR_125731	Hipk1	homeodomain interacting protein kinase 1	1.10935	0.0333311
94214	NM_052994	Spock2	sparc/osteonectin, cwcv and kazal-like domains proteoglycan 2	1.10898	0.0287181
93730	NM_033322	Lztfl1	leucine zipper transcription factor-like 1	1.10884	0.0204974
64602	NM_022655	Ireb2	iron responsive element binding protein 2	1.1086	0.0030812
68477	NM_024288	Rmnd5a	required for meiotic nuclear division 5 homolog A	1.10829	0.0213823
11834	NM_001290788,NM_009702	Aqr	aquarius	1.10813	0.0483558
75964	NM_029491,NM_177038	Trappc8	trafficking protein particle complex 8	1.1081	0.00830753
217708	NM_173756	Lin52	lin-52 homolog (C. elegans)	1.1078	0.0349734
237868	NM_001168521,NM_172795	Sarm1	sterile alpha and HEAT/Armadillo motif containing 1	1.10778	0.0364006
320632	NM_177214	Snrnp200	small nuclear ribonucleoprotein 200 (U5)	1.10693	0.0148921
20539	NM_011404	Slc7a5	solute carrier family 7 (cationic amino acid transporter, y+ system), member 5	1.10687	0.0310751
22019	NM_001310540,NM_009418	Tpp2	tripeptidyl peptidase II	1.10664	0.0136115
20338	NM_001039089,NM_011344	Sel1l	sel-1 suppressor of lin-12-like (C. elegans)	1.10658	0.00254582
107508	NM_029735	Eprs	glutamyl-prolyl-tRNA synthetase	1.10655	0.0183961
27360	NM_001164099,NM_001164100,NM_001164101,NM_001277100,NM_013758	Add3	adducin 3 (gamma)	1.10637	0.00523534
17128	NM_008540	Smad4	SMAD family member 4	1.10629	0.0156161
224826	NM_001177374,NM_146078	Ubr2	ubiquitin protein ligase E3 component n-recognin 2	1.10607	0.0284671
270166	NM_001044389,NM_011802	Clpx	caseinolytic mitochondrial matrix peptidase chaperone subunit	1.10606	0.0138091
100302730	NR_028359	5830417I10Rik	RIKEN cDNA 5830417I10 gene	1.10584	0.0275302
227095	NM_146108	Hibch	3-hydroxyisobutyryl-Coenzyme A hydrolase	1.1057	0.0489872
228876	NM_178411	Zfp334	zinc finger protein 334	1.10554	0.0433098
22222	NM_009461	Ubr1	ubiquitin protein ligase E3 component n-recognin 1	1.10533	0.00980873
18536	NM_023662	Pcm1	pericentriolar material 1	1.10504	0.0105374
18212	NM_001025074,NM_001282961,NM_008745	Ntrk2	neurotrophic tyrosine kinase, receptor, type 2	1.10501	0.0329394
17692	NM_010832	Msl3	male-specific lethal 3 homolog (Drosophila)	1.10487	0.0367735
223255	NM_145465	Stk24	serine/threonine kinase 24	1.10469	0.0310297
68493	NM_026742	Ndufaf4	NADH dehydrogenase (ubiquinone) 1 alpha subcomplex, assembly factor 4	1.10458	0.0444603
70834	NM_001025428,NM_001025429,NM_001025430,NM_001199203,NM_001199204,NM_001199205,NM_027569	Spag9	sperm associated antigen 9	1.10456	0.0175449
53321	NM_016782	Cntnap1	contactin associated protein-like 1	1.10455	0.0397801
244962	NM_172926	Snx14	sorting nexin 14	1.10445	0.00155223
75560	NM_029337,NM_173066	Ep400	E1A binding protein p400	1.10409	0.00711102
224105	NM_177326	Pak2	p21 protein (Cdc42/Rac)-activated kinase 2	1.10355	0.0155133
320011	NM_198899	Uggt1	UDP-glucose glycoprotein glucosyltransferase 1	1.10355	0.0221483
52036	NM_001164159,NM_028999,NM_029456	Ppp6r3	protein phosphatase 6, regulatory subunit 3	1.10339	0.000154445
382793	NM_001162945	Mtx3	metaxin 3	1.10309	0.00835422
666173	NM_177151	Vps13b	vacuolar protein sorting 13B	1.1029	0.0257037
331401	NM_001033422	Thoc2	THO complex 2	1.10239	0.0350817
218100	NM_001111107,NM_001286155,NM_001286156,NM_172586	Zfp322a	zinc finger protein 322A	1.10125	0.0204135
67216	NM_001083341,NM_026037	Mboat2	membrane bound O-acyltransferase domain containing 2	1.10093	0.0296022
228866	NM_146129	Pcif1	PDX1 C-terminal inhibiting factor 1	1.10069	0.037337
227723	NM_001159634,NM_172661	Prrc2b	proline-rich coiled-coil 2B	1.10068	0.00520697
80912	NM_001159603,NM_001159604,NM_001159605,NM_001159606,NM_030722	Pum1	pumilio RNA-binding family member 1	1.10063	0.0233525
71069	NM_001114311,NM_001286376,NM_175162	Stox2	storkhead box 2	1.10056	0.0387835
320717	NM_177242	Pptc7	PTC7 protein phosphatase homolog	1.10048	0.048475
72981	NM_028410	Prkrir	protein-kinase, interferon-inducible double stranded RNA dependent inhibitor, repressor of (P58 repressor)	1.10043	0.00101455
