# Supplementary material for: MEK1/2 inhibition rescues neurodegeneration by TFEB-mediated activation of autophagic lysosomal function in a model of Alzheimer’s Disease
Source: Mol Psychiatry. 2022 Aug 10;27(11):4770–80. doi: 10.1038/s41380-022-01713-5 (PMC9734062; doi:10.1038/s41380-022-01713-5)
Supplement: Supplementary file 3 — Supplementary Table 6 [file 41380_2022_1713_MOESM3_ESM.xlsx]

## Sheet: Downregulated gene
Table S6. List of downregulated 575 DEG identified from whole cell RNA sequencing
Gene ID	Transcript ID	Gene Symbol	Description	Log2 fold change	FDR
81004	NM_030732	Tbl1xr1	transducin (beta)-like 1X-linked receptor 1	-1.17991	8.45507e-09
19823	NM_001311135,NM_011279	Rnf7	ring finger protein 7	-2.41663	1.31825e-07
12070	NM_001110233,NM_001110234,NM_009750	Ngfrap1	nerve growth factor receptor (TNFRSF16) associated protein 1	-1.22279	2.88474e-07
56838	NM_020279	Ccl28	chemokine (C-C motif) ligand 28	-6.1647	3.7264e-06
93717	NM_033592	Pcdhga9	protocadherin gamma subfamily A, 9	-2.03013	1.1134e-05
69202	NM_026988	Ptms	parathymosin	-1.22821	1.1959e-05
269695	NM_001109902,NM_172998	Rnft2	ring finger protein, transmembrane 2	-1.16537	2.66174e-05
18114	NM_010925	Rrp1	ribosomal RNA processing 1 homolog (S. cerevisiae)	-1.12724	2.86527e-05
12631	NM_007687	Cfl1	cofilin 1, non-muscle	-1.12905	5.36163e-05
55979	NM_001163379,NM_018862	Agpat1	1-acylglycerol-3-phosphate O-acyltransferase 1 (lysophosphatidic acid acyltransferase, alpha)	-1.13485	6.00405e-05
110323	NM_025628	Cox6b1	cytochrome c oxidase, subunit VIb polypeptide 1	-1.13601	6.28924e-05
77697	NM_001347398,NM_029956	Mmab	methylmalonic aciduria (cobalamin deficiency) cblB type homolog (human)	-1.2044	7.15371e-05
103742	NM_025559	Mien1	migration and invasion enhancer 1	-1.15188	7.64595e-05
56354	NM_019795	Dnajc7	DnaJ heat shock protein family (Hsp40) member C7	-1.12509	8.14582e-05
74173	NR_015551	Rab10os	RAB10, member RAS oncogene family, opposite strand	-1.34404	9.43929e-05
20604	NM_009215	Sst	somatostatin	-1.30518	0.000101316
54637	NM_138602	Praf2	PRA1 domain family 2	-1.14884	0.000115779
100102	NM_153565	Pcsk9	proprotein convertase subtilisin/kexin type 9	-1.60647	0.0001333
22318	NM_009497	Vamp2	vesicle-associated membrane protein 2	-1.17663	0.000137547
66237	NM_001347351,NM_023179	Atp6v1g2	ATPase, H+ transporting, lysosomal V1 subunit G2	-1.18135	0.000150616
17904	NM_001317217,NM_001317218,NM_001317219,NM_001317220,NM_010860	Myl6	myosin, light polypeptide 6, alkali, smooth muscle and non-muscle	-1.11292	0.000166798
269994	NM_001101488	Gsg1l	GSG1-like	-1.24553	0.000185422
59069	NM_001253738,NM_001253740,NM_001271764,NM_001293748,NM_001293749,NM_022314	Tpm3	tropomyosin 3, gamma	-1.16505	0.00019245
218963	NR_002875_chr11,NR_002875_chr14	Gm1821	predicted gene 1821	-1.101	0.000194424
319984	NM_177049	Jph4	junctophilin 4	-1.13962	0.000221976
30853	NM_001170341,NM_145385	Mlf2	myeloid leukemia factor 2	-1.13102	0.000239175
11674	NM_001177307,NM_001177308,NM_007438	Aldoa	aldolase A, fructose-bisphosphate	-1.12399	0.000244043
386649	NM_001291074,NM_198326	Nsfl1c	NSFL1 (p97) cofactor (p47)	-1.13805	0.000252758
433938	NM_001081235	Mn1	meningioma 1	-1.24053	0.000262498
224674	NM_001242427,NM_153062	Slc37a1	solute carrier family 37 (glycerol-3-phosphate transporter), member 1	-1.35523	0.000270829
20022	NM_011293	Polr2j	polymerase (RNA) II (DNA directed) polypeptide J	-1.17458	0.000308402
12934	NM_009955	Dpysl2	dihydropyrimidinase-like 2	-1.19427	0.000345229
56214	NM_019575	Scamp4	secretory carrier membrane protein 4	-1.14547	0.000349104
11991	NM_001077265,NM_001077266,NM_001077267,NM_007516	Hnrnpd	heterogeneous nuclear ribonucleoprotein D	-1.28114	0.000354418
330695	NM_183315	Ctxn1	cortexin 1	-1.31505	0.000364739
56436	NM_019822	Adrm1	adhesion regulating molecule 1	-1.13153	0.000375928
100043813	NM_001190258	Rps27rt	ribosomal protein S27, retrogene	-12.7438	0.000379299
54197	NM_019403	Rnf5	ring finger protein 5	-1.11634	0.000392688
22627	NM_009536	Ywhae	tyrosine 3-monooxygenase/tryptophan 5-monooxygenase activation protein, epsilon polypeptide	-1.10334	0.000423109
60321	NM_021714	Wbp11	WW domain binding protein 11	-1.11714	0.000423955
230936	NM_172705	Phf13	PHD finger protein 13	-1.22863	0.000426599
15461	NM_001130443,NM_001130444,NM_008284	Hras	Harvey rat sarcoma virus oncogene	-1.25329	0.000476427
12868	NM_007750	Cox8a	cytochrome c oxidase subunit VIIIa	-1.15585	0.000537487
66098	NM_001167736,NM_025351	Chchd6	coiled-coil-helix-coiled-coil-helix domain containing 6	-1.2269	0.000546114
225998	NM_001043354,NM_001289921,NM_146095	Rorb	RAR-related orphan receptor beta	-1.31904	0.000560277
66104	NM_025355	Tceal6	transcription elongation factor A (SII)-like 6	-1.15814	0.000569785
56462	NM_001347335,NM_019880	Mtch1	mitochondrial carrier 1	-1.15118	0.000574679
69019	NM_026911	Spcs1	signal peptidase complex subunit 1 homolog (S. cerevisiae)	-1.10903	0.000581586
229706	NM_001293689,NM_172271,NR_121629	Slc6a17	solute carrier family 6 (neurotransmitter transporter), member 17	-1.59643	0.000584578
56350	NM_019718	Arl3	ADP-ribosylation factor-like 3	-1.11217	0.000615821
74104	NM_023732	Abcb6	ATP-binding cassette, sub-family B (MDR/TAP), member 6	-1.14847	0.000720427
56772	NM_019914	Mllt11	myeloid/lymphoid or mixed-lineage leukemia; translocated to, 11	-1.13361	0.000752265
67945	NM_018860	Rpl41	ribosomal protein L41	-1.17347	0.000759078
271711	NM_175564	Tmem169	transmembrane protein 169	-1.1699	0.000775379
26411	NM_008279	Map4k1	mitogen-activated protein kinase kinase kinase kinase 1	-1.57481	0.00079219
74778	NM_029101	Rrp7a	ribosomal RNA processing 7 homolog A (S. cerevisiae)	-1.11854	0.000794707
100039636	NR_037854	Atp6v0c-ps2	ATPase, H+ transporting, lysosomal V0 subunit C, pseudogene 2	-189.816	0.000816981
641376	NM_001037170	Tomm40l	translocase of outer mitochondrial membrane 40 homolog-like (yeast)	-1.11974	0.000820517
12861	NM_007748	Cox6a1	cytochrome c oxidase subunit VIa polypeptide 1	-1.15967	0.000874501
76497	NM_029632	Ppp1r11	protein phosphatase 1, regulatory (inhibitor) subunit 11	-1.12529	0.000920612
76969	NM_023850	Chst1	carbohydrate (keratan sulfate Gal-6) sulfotransferase 1	-1.1954	0.000928617
380840	NM_201358	Lyrm4	LYR motif containing 4	-1.1928	0.000942216
19921	NM_001159483,NM_009078	Rpl19	ribosomal protein L19	-1.12007	0.00098697
12408	NM_007620	Cbr1	carbonyl reductase 1	-1.10683	0.000999849
100504156	NM_001195726	Fam181a	family with sequence similarity 181, member A	-1.7014	0.00102522
67125	NM_025982	Tspan31	tetraspanin 31	-1.10065	0.00104943
226123	NM_198108	Morn4	MORN repeat containing 4	-1.18086	0.00115561
75801	NM_029444	4930447C04Rik	RIKEN cDNA 4930447C04 gene	-1.67954	0.0011575
12514	NM_001291058,NR_110993	Cd68	CD68 antigen	-1.34124	0.00117147
192662	NM_133796	Arhgdia	Rho GDP dissociation inhibitor (GDI) alpha	-1.12077	0.00117826
12795	NM_001313916,NM_013807	Plk3	polo-like kinase 3	-1.27656	0.00118243
68196	NM_024219	Hsbp1	heat shock factor binding protein 1	-1.1451	0.00120303
77569	NM_001001980,NM_001256122	Limch1	LIM and calponin homology domains 1	-1.78289	0.00127875
83766	NM_031404	Actl6b	actin-like 6B	-1.14537	0.00128528
17256	NM_001277309,NM_001277310,NM_001277311,NM_001277312,NM_010787,NR_102392	Mea1	male enhanced antigen 1	-1.15806	0.00133189
20826	NM_011482	Nhp2l1	NHP2 non-histone chromosome protein 2-like 1 (S. cerevisiae)	-1.10027	0.00139473
68724	NM_026823	Arl8a	ADP-ribosylation factor-like 8A	-1.11436	0.00141858
66177	NM_001310746,NM_025401	Ubl5	ubiquitin-like 5	-1.15037	0.00142999
269854	NM_201355	Nat14	N-acetyltransferase 14	-1.18295	0.00147472
30057	NM_013897	Timm8b	translocase of inner mitochondrial membrane 8B	-1.12708	0.0015116
72400	NM_028228	Pinx1	PIN2/TERF1 interacting, telomerase inhibitor 1	-1.32998	0.00157354
76900	NM_133772	Ssbp4	single stranded DNA binding protein 4	-1.16999	0.00159931
68567	NM_001160149,NM_026770	Cgref1	cell growth regulator with EF hand domain 1	-1.16796	0.0016294
433408	NR_033225	Gm13375	predicted gene 13375	-1.26322	0.00163695
83602	NM_031391,NM_175335	Gtf2a1	general transcription factor II A, 1	-1.15618	0.00165415
66556	NM_001291080,NM_024176	Drap1	Dr1 associated protein 1 (negative cofactor 2 alpha)	-1.1612	0.00166575
227933	NM_001001178	Ccdc148	coiled-coil domain containing 148	-1.27395	0.00168429
12778	NM_001271607,NM_007722	Ackr3	atypical chemokine receptor 3	-1.24517	0.00170264
13481	NM_010073	Dpm2	dolichol-phosphate (beta-D) mannosyltransferase 2	-1.13391	0.00172615
12833	NM_009933	Col6a1	collagen, type VI, alpha 1	-1.41031	0.00176325
20364	NM_009156	Sepw1	selenoprotein W, muscle 1	-1.19277	0.00179393
17428	NM_010813	Mnt	max binding protein	-1.26079	0.0018194
22003	NM_001164248,NM_001164249,NM_001164250,NM_001164251,NM_001164252,NM_001164253,NM_001164254,NM_001164255,NM_001164256,NM_024427	Tpm1	tropomyosin 1, alpha	-1.10244	0.00184493
20018	NM_009087,NM_181730	Polr1d	polymerase (RNA) I polypeptide D	-1.1557	0.0018455
329934	NM_194060	Foxo6	forkhead box O6	-1.34786	0.0019801
67068	NM_001291108,NM_025947,NR_111890,NR_111891	Dynlrb1	dynein light chain roadblock-type 1	-1.11	0.00198096
66366	NM_025516	Ergic3	ERGIC and golgi 3	-1.10041	0.00202734
11983	NM_007512	Atpif1	ATPase inhibitory factor 1	-1.13708	0.00206777
20193	NM_011309	S100a1	S100 calcium binding protein A1	-1.14939	0.00209425
223499	NM_198606	Dcaf13	DDB1 and CUL4 associated factor 13	-1.15374	0.00210574
83486	NM_148930	Rbm5	RNA binding motif protein 5	-1.11808	0.00214194
224656	NM_172617	Zfp523	zinc finger protein 523	-1.13576	0.00215232
66972	NM_025877	Slc25a23	solute carrier family 25 (mitochondrial carrier; phosphate carrier), member 23	-1.10736	0.0021644
654796	NR_015562	9530036O11Rik	RIKEN cDNA 9530036O11Rik	-2.11794	0.00219588
83797	NM_031842	Smarcd1	SWI/SNF related, matrix associated, actin dependent regulator of chromatin, subfamily d, member 1	-1.13487	0.00222676
56320	NM_001177371,NM_001177372,NM_019813	Dbn1	drebrin 1	-1.16765	0.00228541
68566	NM_001190385,NM_001190386,NM_026769	Caly	calcyon neuron-specific vesicular protein	-1.17648	0.00239608
215160	NM_146002	Rhbdd2	rhomboid domain containing 2	-1.13322	0.00244508
13656	NM_020596	Egr4	early growth response 4	-1.4458	0.0024796
14432	NM_008083	Gap43	growth associated protein 43	-1.21437	0.00250675
170930	NM_133354	Sumo2	small ubiquitin-like modifier 2	-1.12658	0.00254001
22697	NM_001044703,NM_001044704,NM_001044705,NM_011757	Zscan21	zinc finger and SCAN domain containing 21	-1.15376	0.00257845
594844	NM_001029978	Tceal3	transcription elongation factor A (SII)-like 3	-1.11893	0.00260045
347740	NR_024329	2900097C17Rik	RIKEN cDNA 2900097C17 gene	-1.11504	0.00264465
380785	NM_001163175	Begain	brain-enriched guanylate kinase-associated	-1.12958	0.00264549
14232	NM_001111066,NM_001199631,NM_010223	Fkbp8	FK506 binding protein 8	-1.10606	0.00269113
14433	NM_001289726,NM_008084	Gapdh	glyceraldehyde-3-phosphate dehydrogenase	-1.18062	0.00281204
98053	NM_133801	Gtf2f1	general transcription factor IIF, polypeptide 1	-1.12071	0.00288963
114641	NM_001252218,NM_001252219,NM_053257	Rpl31	ribosomal protein L31	-1.14484	0.00303256
56032	NM_018879	Nprl2	nitrogen permease regulator-like 2	-1.127	0.00312175
66492	NM_025594	Zmat2	zinc finger, matrin type 2	-1.15851	0.00312381
72727	NM_024256	B3gat3	beta-1,3-glucuronyltransferase 3 (glucuronosyltransferase I)	-1.10149	0.00313475
228998	NM_001177706,NM_001177707,NM_001177708,NM_001177709,NM_001177710,NM_145760	Arfgap1	ADP-ribosylation factor GTPase activating protein 1	-1.10652	0.00323959
70294	NM_144528,NR_027505	Rnf126	ring finger protein 126	-1.14407	0.00326235
20617	NM_001042451,NM_009221	Snca	synuclein, alpha	-1.2583	0.00331942
68731	NM_199197	Rbfa	ribosome binding factor A	-1.14771	0.00334572
56378	NM_019824	Arpc3	actin related protein 2/3 complex, subunit 3	-1.17011	0.00337873
319195	NM_001002239	Rpl17	ribosomal protein L17	-1.14671	0.00342763
268445	NM_172945	Ankrd13b	ankyrin repeat domain 13b	-1.1072	0.00343287
18124	NM_001307989,NM_015743	Nr4a3	nuclear receptor subfamily 4, group A, member 3	-1.46879	0.0034636
13116	NM_010010	Cyp46a1	cytochrome P450, family 46, subfamily a, polypeptide 1	-1.16062	0.00357265
21847	NM_001289471,NM_013692	Klf10	Kruppel-like factor 10	-1.37455	0.00365498
67896	NM_026439	Ccdc80	coiled-coil domain containing 80	-1.31657	0.00377149
13038	NM_007802	Ctsk	cathepsin K	-1.35939	0.00383328
69315	NM_027035	1700001L19Rik	RIKEN cDNA 1700001L19 gene	-1.34412	0.00390288
331532	NM_177919	Tceal5	transcription elongation factor A (SII)-like 5	-1.1449	0.0039915
78784	NM_001289613,NM_001289616,NM_001289620,NM_172434,NR_110353	Celf3	CUGBP, Elav-like family member 3	-1.15045	0.00403992
66144	NM_025381	Atp6v1f	ATPase, H+ transporting, lysosomal V1 subunit F	-1.11592	0.00404317
12554	NM_019707	Cdh13	cadherin 13	-1.19649	0.00404918
213484	NM_153136	Nudt18	nudix (nucleoside diphosphate linked moiety X)-type motif 18	-1.13071	0.0040717
69071	NM_133706	Tmem97	transmembrane protein 97	-1.20674	0.00408182
76308	NM_029576	Rab1b	RAB1B, member RAS oncogene family	-1.11386	0.00418293
14894	NM_008187	Cfap20	cilia and flagella associated protein 20	-1.13047	0.00419309
109648	NM_023456	Npy	neuropeptide Y	-1.30732	0.00423101
18194	NM_010941	Nsdhl	NAD(P) dependent steroid dehydrogenase-like	-1.15469	0.00423891
73690	NM_028608	Glipr1	GLI pathogenesis-related 1 (glioma)	-2.10793	0.00426272
110265	NM_001253712,NM_001253714,NM_001253715,NM_001253716,NM_001347639,NM_026322	Msra	methionine sulfoxide reductase A	-1.11802	0.00427394
103406	NM_001034895	Zfr2	zinc finger RNA binding protein 2	-1.11719	0.00429599
21767	NM_001081654,NM_001286498,NM_011573,NR_104459	Tex264	testis expressed gene 264	-1.11165	0.00432987
14225	NM_001302077,NM_001302078,NM_001302079,NM_001302080,NM_008019,NR_126058	Fkbp1a	FK506 binding protein 1a	-1.14071	0.00437353
20977	NM_009305	Syp	synaptophysin	-1.16415	0.0043748
68337	NM_001347443,NM_024223	Crip2	cysteine rich protein 2	-1.19093	0.00452931
225875	NM_153388	Lrfn4	leucine rich repeat and fibronectin type III domain containing 4	-1.11605	0.00460408
109284	NM_177994	R3hdm4	R3H domain containing 4	-1.16496	0.00466305
13121	NM_020010	Cyp51	cytochrome P450, family 51	-1.16907	0.0046896
58200	NM_021391	Ppp1r1a	protein phosphatase 1, regulatory (inhibitor) subunit 1A	-1.19724	0.00471919
18807	NM_001317355,NM_011116	Pld3	phospholipase D family, member 3	-1.18703	0.00475263
99542	NR_040386	AI115009	expressed sequence AI115009	-1.47783	0.00477621
215693	NM_175446	Zmat1	zinc finger, matrin type 1	-1.14664	0.00485946
106707	NM_028009	Rpusd1	RNA pseudouridylate synthase domain containing 1	-1.16321	0.00493436
15561	NM_001099644,NM_013561	Htr3a	5-hydroxytryptamine (serotonin) receptor 3A	-1.3801	0.00494768
69908	NM_023537	Rab3b	RAB3B, member RAS oncogene family	-1.24375	0.00494968
78779	NM_030176	Spata2l	spermatogenesis associated 2-like	-1.19596	0.00498075
403174	NM_001310550,NM_207277	Msantd1	Myb/SANT-like DNA-binding domain containing 1	-1.38529	0.00502884
66594	NM_025650	Uqcr11	ubiquinol-cytochrome c reductase, complex III subunit XI	-1.10724	0.00505832
68659	NM_133187	Fam198b	family with sequence similarity 198, member B	-1.38279	0.00508527
11878	NM_001305940,NM_007492	Arx	aristaless related homeobox	-1.22493	0.00519541
75660	NM_001290569,NM_029377	Lin37	lin-37 homolog (C. elegans)	-1.14571	0.00529993
235036	NM_145610	Ppan	peter pan homolog (Drosophila)	-1.15803	0.00535069
65967	NM_023060	Eefsec	eukaryotic elongation factor, selenocysteine-tRNA-specific	-1.16396	0.00538832
66537	NM_025624	Pomp	proteasome maturation protein	-1.10564	0.00541009
16835	NM_001252658,NM_001252659,NM_010700	Ldlr	low density lipoprotein receptor	-1.2651	0.00550444
50759	NM_015795	Fbxo16	F-box protein 16	-1.24247	0.00559313
211556	NM_001346718,NM_145964	Ap1ar	adaptor-related protein complex 1 associated regulatory protein	-1.41754	0.00560847
13619	NM_001042623,NM_001271579,NM_007905,NR_073364	Phc1	polyhomeotic-like 1 (Drosophila)	-1.30671	0.00561808
68572	NM_001347645,NM_026729	Mrpl58	mitochondrial ribosomal protein L58	-1.12017	0.0056546
102657	NM_133983	Cd276	CD276 antigen	-1.21373	0.0056818
101966	NM_001007571	D8Ertd738e	DNA segment, Chr 8, ERATO Doi 738, expressed	-1.11521	0.00571996
69917	NM_027257	Nabp2	nucleic acid binding protein 2	-1.14183	0.00575432
19275	NM_008985	Ptprn	protein tyrosine phosphatase, receptor type, N	-1.11702	0.00575746
67254	NM_144518	2900011O08Rik	RIKEN cDNA 2900011O08 gene	-1.12297	0.00581837
407788	NM_001001177,NM_001163855	BC051142	cDNA sequence BC051142	-1.63719	0.00583756
269261	NM_009076	Rpl12	ribosomal protein L12	-1.15647	0.00587103
66279	NM_001310096,NM_025464	Tmem218	transmembrane protein 218	-1.18798	0.00588791
237730	NM_001004147	Fbll1	fibrillarin-like 1	-1.18517	0.00595291
18643	NM_011072	Pfn1	profilin 1	-1.13146	0.00602568
245828	NM_001024206	Trappc1	trafficking protein particle complex 1	-1.12873	0.00607066
65105	NM_144509	Arl6ip4	ADP-ribosylation factor-like 6 interacting protein 4	-1.11128	0.0061222
11844	NM_007480	Arf5	ADP-ribosylation factor 5	-1.13233	0.00612381
54188	NM_001291248,NM_001291249,NM_178576	Cpsf4	cleavage and polyadenylation specific factor 4	-1.13845	0.00617097
59012	NM_021509	Moxd1	monooxygenase, DBH-like 1	-1.26357	0.0061875
54405	NM_019443	Ndufa1	NADH dehydrogenase (ubiquinone) 1 alpha subcomplex, 1	-1.13104	0.006391
11842	NM_007478	Arf3	ADP-ribosylation factor 3	-1.16747	0.00642295
12570	NM_009872	Cdk5r2	cyclin-dependent kinase 5, regulatory subunit 2 (p39)	-1.20772	0.00646397
53895	NM_017393	Clpp	caseinolytic mitochondrial matrix peptidase proteolytic subunit	-1.13436	0.00649375
11769	NM_007457	Ap1s1	adaptor protein complex AP-1, sigma 1	-1.20066	0.00653429
69953	NR_027984	2810025M15Rik	RIKEN cDNA 2810025M15 gene	-1.19909	0.00655135
232440	NM_177688	H2afj	H2A histone family, member J	-1.1523	0.00658861
12314	NM_007589	Calm2	calmodulin 2	-1.12265	0.00659213
16428	NM_001281965,NM_001281966,NM_001281967,NM_001281968,NM_010583	Itk	IL2 inducible T cell kinase	-2.41036	0.00659735
234309	NM_145595	Cbr4	carbonyl reductase 4	-1.22791	0.00663735
104885	NM_178915	Tmem179	transmembrane protein 179	-1.13822	0.00667812
64011	NM_022029	Nrgn	neurogranin	-1.31839	0.00670799
74895	NM_029115	Ccdc181	coiled-coil domain containing 181	-1.13264	0.00686338
30927	NM_013914	Snai3	snail family zinc finger 3	-2.32242	0.00692311
76561	NM_001190156,NM_029655	Snx7	sorting nexin 7	-1.23637	0.00696235
53885	NM_001291012,NM_001291013,NM_016902	Nphp1	nephronophthisis 1 (juvenile) homolog (human)	-1.16961	0.00702531
67290	NM_026077	3110040N11Rik	RIKEN cDNA 3110040N11 gene	-1.28802	0.00714793
66414	NM_025551	Ndufa12	NADH dehydrogenase (ubiquinone) 1 alpha subcomplex, 12	-1.11795	0.00717475
319352	NM_001145926,NM_001145927,NM_175696	Pianp	PILR alpha associated neural protein	-1.12005	0.00719807
72075	NM_031373	Ogfr	opioid growth factor receptor	-1.10224	0.00721583
71764	NM_027909	C2cd2l	C2 calcium-dependent domain containing 2-like	-1.11907	0.00724845
12854	NM_007745	Cort	cortistatin	-1.66486	0.00735878
12672	NM_007699	Chrm4	cholinergic receptor, muscarinic 4	-1.31788	0.00754144
53612	NM_016800	Vti1b	vesicle transport through interaction with t-SNAREs 1B	-1.12301	0.00755175
276952	NM_001013386	Rasl10b	RAS-like, family 10, member B	-1.15554	0.00761454
17454	NM_001163440,NM_001163441,NM_008619	Mov10	Moloney leukemia virus 10	-1.30576	0.00766184
66384	NM_025527	Srp19	signal recognition particle 19	-1.1204	0.00801769
58188	NM_021387	Vstm2b	V-set and transmembrane domain containing 2B	-1.18717	0.00816869
109889	NM_001290452,NM_001290453,NM_145819	Mzf1	myeloid zinc finger 1	-1.25399	0.00820754
20389	NM_011359	Sftpc	surfactant associated protein C	-2.03814	0.00834509
13401	NM_010058	Dmwd	dystrophia myotonica-containing WD repeat motif	-1.11274	0.00838903
19988	NM_011290	Rpl6	ribosomal protein L6	-1.10299	0.00843138
414077	NM_001001493	Wdr83os	WD repeat domain 83 opposite strand	-1.12031	0.00846953
53420	NM_016908	Syt5	synaptotagmin V	-1.2085	0.00856178
66164	NM_001164472,NM_025391,NR_028367	Nip7	NIP7, nucleolar pre-rRNA processing protein	-1.1276	0.00861387
68721	NM_001311073,NM_023483	1110032A03Rik	RIKEN cDNA 1110032A03 gene	-1.12147	0.0086579
67746	NR_073429	4930577N17Rik	RIKEN cDNA 4930577N17 gene	-1.95771	0.00869705
22142	NM_011653	Tuba1a	tubulin, alpha 1A	-1.11714	0.00870165
74032	NM_028725	Sdr42e1	short chain dehydrogenase/reductase family 42E, member 1	-1.24696	0.00872596
109672	NM_001348159,NM_025797	Cyb5a	cytochrome b5 type A (microsomal)	-1.18124	0.00874832
217124	NM_172261	Ppp1r9b	protein phosphatase 1, regulatory subunit 9B	-1.12227	0.0087525
225913	NM_145496	Tkfc	triokinase, FMN cyclase	-1.16263	0.00877317
103768	NM_134028	Tubg2	tubulin, gamma 2	-1.15973	0.00885313
216148	NM_001024539	Shc2	SHC (Src homology 2 domain containing) transforming protein 2	-1.10818	0.00897314
213402	NM_001034858	Armc2	armadillo repeat containing 2	-1.20929	0.00910089
66821	NM_001305652,NM_025784	Bcs1l	BCS1-like (yeast)	-1.15842	0.00916703
238323	NM_146244	Rps6kl1	ribosomal protein S6 kinase-like 1	-1.10889	0.00930274
209225	NM_001145999,NM_001146000,NM_175433	Zfp710	zinc finger protein 710	-1.18467	0.00938889
20807	NM_020493	Srf	serum response factor	-1.14763	0.00941825
330814	NM_181039	Adgrl1	adhesion G protein-coupled receptor L1	-1.10094	0.00944403
22704	NM_009557	Zfp46	zinc finger protein 46	-1.12836	0.00944767
29861	NM_013874	Dpf1	D4, zinc and double PHD fingers family 1	-1.12367	0.00948238
78688	NM_030152	Nol3	nucleolar protein 3 (apoptosis repressor with CARD domain)	-1.16132	0.00952169
72297	NM_028189	B3gnt3	UDP-GlcNAc:betaGal beta-1,3-N-acetylglucosaminyltransferase 3	-1.87517	0.00958434
102614	NM_133982	Rpp25	ribonuclease P/MRP 25 subunit	-1.21363	0.00968554
15205	NM_008235	Hes1	hairy and enhancer of split 1 (Drosophila)	-1.27933	0.00987275
50934	NM_016972	Slc7a8	solute carrier family 7 (cationic amino acid transporter, y+ system), member 8	-1.13544	0.00996398
75029	NM_001098233,NM_152821	Purg	purine-rich element binding protein G	-1.1866	0.0100246
54152	NM_017470	Dnal4	dynein, axonemal, light chain 4	-1.15059	0.0104668
67713	NM_001026211,NM_001286972,NM_001286973,NM_026332	Dnajc19	DnaJ heat shock protein family (Hsp40) member C19	-1.24096	0.0104691
68939	NM_026878	Rasl11b	RAS-like, family 11, member B	-1.26831	0.0104744
18557	NM_008795	Cdk18	cyclin-dependent kinase 18	-1.15667	0.0105193
12315	NM_007590	Calm3	calmodulin 3	-1.11805	0.0105217
207175	NM_145825	Cetn4	centrin 4	-1.21765	0.0107336
13164	NM_001277863,NM_010021	Dazl	deleted in azoospermia-like	-1.47413	0.0107496
66743	NM_001310729,NM_001310730,NM_001310731,NM_025739	Rnf220	ring finger protein 220	-1.12847	0.010789
94245	NM_025772	Dtnbp1	dystrobrevin binding protein 1	-1.11068	0.0109106
101314	NM_133937	Brk1	BRICK1, SCAR/WAVE actin-nucleating complex subunit	-1.1347	0.0111139
12348	NM_009800	Car11	carbonic anhydrase 11	-1.19208	0.0111536
76527	NM_001135100,NM_029646	Il34	interleukin 34	-1.14815	0.0112807
12009	NM_009734	Cep131	centrosomal protein 131	-1.12509	0.0115383
12069	NM_009749	Bex2	brain expressed X-linked 2	-1.1227	0.0115453
59043	NM_021539	Wsb2	WD repeat and SOCS box-containing 2	-1.11738	0.0116412
269941	NM_001081163	Chsy1	chondroitin sulfate synthase 1	-1.15302	0.0116728
27214	NM_001190717,NM_013726	Dbf4	DBF4 zinc finger	-1.60887	0.0117408
170770	NM_133234	Bbc3	BCL2 binding component 3	-1.24649	0.0118106
72661	NM_001160326,NR_027699	Serp2	stress-associated endoplasmic reticulum protein family member 2	-1.14836	0.0118506
329540	NM_001001986,NM_001134300	Nol4l	nucleolar protein 4-like	-1.11188	0.0119085
404634	NM_207000	H2afy2	H2A histone family, member Y2	-1.14829	0.011948
216821	NM_001168507,NM_173453	Tmem11	transmembrane protein 11	-1.12172	0.0119835
68667	NM_175130	Trpm4	transient receptor potential cation channel, subfamily M, member 4	-1.22938	0.0119844
76408	NM_029600	Abcc3	ATP-binding cassette, sub-family C (CFTR/MRP), member 3	-1.54252	0.0120128
66912	NM_025840	Bzw2	basic leucine zipper and W2 domains 2	-1.10636	0.0120342
210808	NM_172488	Lacc1	laccase (multicopper oxidoreductase) domain containing 1	-1.24581	0.0120616
15368	NM_010442	Hmox1	heme oxygenase 1	-1.62276	0.0121915
68631	NM_030004	Cryl1	crystallin, lambda 1	-1.19008	0.0122425
240055	NM_001081656	Neurl1b	neuralized E3 ubiquitin protein ligase 1B	-1.20611	0.012251
78246	NM_001291125,NM_001291126,NM_001291127,NM_030064	Phf23	PHD finger protein 23	-1.12514	0.0123018
216021	NM_001033260	Stox1	storkhead box 1	-1.33345	0.0123388
116701	NM_001164259,NM_054071	Fgfrl1	fibroblast growth factor receptor-like 1	-1.17942	0.0124327
14251	NM_008027	Flot1	flotillin 1	-1.16368	0.0124394
381270	NM_001045533	March4	membrane-associated ring finger (C3HC4) 4	-1.13303	0.0126055
71141	NR_037692	4933407L21Rik	RIKEN cDNA 4933407L21 gene	-1.38679	0.0126802
75135	NR_015516,NR_027950,NR_102721	4930526I15Rik	RIKEN cDNA 4930526I15 gene	-1.35229	0.01273
66419	NM_025553	Mrpl11	mitochondrial ribosomal protein L11	-1.11947	0.0127358
140546	NM_001285899,NM_001285901,NM_001285902,NM_080469	Eri3	exoribonuclease 3	-1.11421	0.0129004
66505	NM_001199141,NM_001347470,NM_001347471,NM_001347472,NM_001347473,NM_001347474,NM_001347476,NM_001347477,NM_001347479,NM_001347480,NM_001347481,NM_144516	Zmynd11	zinc finger, MYND domain containing 11	-1.11993	0.0129289
17069	NM_001164036,NM_001164037,NM_001164038,NM_001164039,NM_001164040,NM_008529	Ly6e	lymphocyte antigen 6 complex, locus E	-1.16016	0.0130195
116905	NM_144491	Dph1	diphthamide biosynthesis 1	-1.16624	0.0130222
68051	NM_026532	Nutf2	nuclear transport factor 2	-1.12679	0.0130316
52717	NM_001347451,NM_025514	Anapc16	anaphase promoting complex subunit 16	-1.10548	0.0132428
52118	NM_027514	Pvr	poliovirus receptor	-1.23373	0.0132606
218793	NM_144839	Ube2e2	ubiquitin-conjugating enzyme E2E 2	-1.13216	0.0133405
14790	NM_013535	Grcc10	gene rich cluster, C10 gene	-1.11261	0.0135596
18641	NM_008826	Pfkl	phosphofructokinase, liver, B-type	-1.1219	0.0135833
245269	NM_175538	Nim1k	NIM1 serine/threonine protein kinase	-1.12972	0.0136508
13875	NM_010155	Erf	Ets2 repressor factor	-1.14979	0.0137178
633640	NM_001039244,NM_001177666	Gm7120	predicted gene 7120	-2.96199	0.0137337
269401	NM_001164597	Zfp512b	zinc finger protein 512B	-1.15128	0.0137444
23833	NM_013706	Cd52	CD52 antigen	-2.07181	0.013916
13385	NM_001109752,NM_007864	Dlg4	discs, large homolog 4 (Drosophila)	-1.12049	0.0139631
18518	NM_008784	Igbp1	immunoglobulin (CD79A) binding protein 1	-1.11429	0.0139773
11474	NM_013456	Actn3	actinin alpha 3	-1.87838	0.0140644
12223	NM_007568	Btc	betacellulin, epidermal growth factor family member	-1.90443	0.0141581
224090	NM_172614	Tmem44	transmembrane protein 44	-1.18997	0.0142773
100503783	NR_132436	Gm17733	predicted gene, 17733	-1.91943	0.0142853
20394	NM_009162	Scg5	secretogranin V	-1.13152	0.0145252
22634	NM_009538	Plagl1	pleiomorphic adenoma gene-like 1	-1.17704	0.0145422
21833	NM_001313983,NM_178060	Thra	thyroid hormone receptor alpha	-1.12172	0.014609
19736	NM_009062	Rgs4	regulator of G-protein signaling 4	-1.20682	0.0146955
22608	NM_011732	Ybx1	Y box protein 1	-1.13228	0.0147831
66566	NM_001310688,NM_025636	Ntpcr	nucleoside-triphosphatase, cancer-related	-1.14904	0.0147953
70317	NM_197995	Arl16	ADP-ribosylation factor-like 16	-1.1297	0.0149269
68098	NM_001271797,NM_026557,NR_073442	Rchy1	ring finger and CHY zinc finger domain containing 1	-1.4488	0.0149766
56748	NM_001170591,NM_020045	Nfu1	NFU1 iron-sulfur cluster scaffold	-1.12444	0.0151797
14421	NM_001244617,NM_001244618,NM_008080,NM_027739,NR_045166	B4galnt1	beta-1,4-N-acetyl-galactosaminyl transferase 1	-1.12979	0.0151798
232910	NM_198613	Ap2s1	adaptor-related protein complex 2, sigma 1 subunit	-1.11192	0.0152126
26445	NM_011970	Psmb2	proteasome (prosome, macropain) subunit, beta type 2	-1.10823	0.0154359
67131	NM_025988	Acbd4	acyl-Coenzyme A binding domain containing 4	-1.12613	0.0156674
104886	NM_001347405,NM_001347406,NM_001347407,NM_134050	Rab15	RAB15, member RAS oncogene family	-1.14725	0.0159636
19242	NM_008973	Ptn	pleiotrophin	-1.1422	0.0160959
237178	NM_011147	Ppef1	protein phosphatase with EF hand calcium-binding domain 1	-2.22982	0.0160993
59045	NM_021547	Stard3	START domain containing 3	-1.1096	0.0162103
80286	NM_030254	Tusc3	tumor suppressor candidate 3	-1.15557	0.0162547
77809	NM_029985	Lrrc42	leucine rich repeat containing 42	-1.11636	0.0162673
14226	NM_016863	Fkbp1b	FK506 binding protein 1b	-1.18941	0.0162715
381738	NM_001033460	Drc1	dynein regulatory complex subunit 1	-1.20997	0.0163796
330149	NM_001252516,NM_177873	Hfm1	HFM1, ATP-dependent DNA helicase homolog	-1.42319	0.0166617
76505	NR_037697,NR_037698	1500009C09Rik	RIKEN cDNA 1500009C09 gene	-1.11492	0.0168431
21991	NM_009415	Tpi1	triosephosphate isomerase 1	-1.10364	0.0169042
56530	NM_019953	Cnpy2	canopy FGF signaling regulator 2	-1.1259	0.01699
118445	NM_078477	Klf16	Kruppel-like factor 16	-1.16432	0.017103
100504687	NR_045295	2810029C07Rik	RIKEN cDNA 2810029C07 gene	-1.21254	0.0171492
241066	NM_001285463,NM_001285473,NM_139150,NR_104344	Carf	calcium response factor	-1.15468	0.017395
56012	NM_018870	Pgam2	phosphoglycerate mutase 2	-1.50781	0.0176924
67399	NM_001114087,NM_001114088,NM_026131,NR_104287	Pdlim7	PDZ and LIM domain 7	-1.13893	0.0177759
66475	NM_024175	Rps23	ribosomal protein S23	-1.13164	0.0178743
235044	NM_001290299,NM_144935	Plppr2	phospholipid phosphatase related 2	-1.1112	0.0179554
75116	NR_040383,NR_040384	4930520O04Rik	RIKEN cDNA 4930520O04 gene	-1.79783	0.0179754
224530	NM_153151	Acat3	acetyl-Coenzyme A acetyltransferase 3	-1.12934	0.0180744
208715	NM_001291439,NM_145942	Hmgcs1	3-hydroxy-3-methylglutaryl-Coenzyme A synthase 1	-1.12069	0.0181925
242702	NM_001085509	Myom3	myomesin family, member 3	-1.43643	0.0184284
16506	NM_008423	Kcnd1	potassium voltage-gated channel, Shal-related family, member 1	-1.17031	0.0184832
12297	NM_001044741,NM_001286226,NM_007581	Cacnb3	calcium channel, voltage-dependent, beta 3 subunit	-1.19233	0.0185148
56495	NM_019652	Asna1	arsA arsenite transporter, ATP-binding, homolog 1 (bacterial)	-1.10187	0.0185357
330671	NM_177897	B4galnt4	beta-1,4-N-acetyl-galactosaminyl transferase 4	-1.11764	0.0185742
209837	NM_172479	Slc38a5	solute carrier family 38, member 5	-1.37176	0.0186822
70292	NM_027373	Afap1	actin filament associated protein 1	-1.13828	0.018706
67903	NM_018771	Gipc1	GIPC PDZ domain containing family, member 1	-1.13019	0.0187536
66834	NM_025790	Acot13	acyl-CoA thioesterase 13	-1.1185	0.0189424
27883	NM_138583	Tango2	transport and golgi organization 2	-1.11115	0.0190321
67031	NM_025924	Upf3a	UPF3 regulator of nonsense transcripts homolog A (yeast)	-1.1166	0.0190442
228812	NM_001004721	Pigu	phosphatidylinositol glycan anchor biosynthesis, class U	-1.11405	0.0192904
230576	NM_177667	Ttc22	tetratricopeptide repeat domain 22	-1.63274	0.0193028
93761	NM_001290708,NM_053123	Smarca1	SWI/SNF related, matrix associated, actin dependent regulator of chromatin, subfamily a, member 1	-1.1287	0.0194207
16939	NM_008508	Lor	loricrin	-1.34637	0.0196406
15926	NM_001111320,NM_010497	Idh1	isocitrate dehydrogenase 1 (NADP+), soluble	-1.11961	0.02028
93679	NM_053100	Trim8	tripartite motif-containing 8	-1.10377	0.0202922
16399	NM_010575	Itga2b	integrin alpha 2b	-1.34685	0.0203687
76117	NM_001301831,NM_001301832,NM_153820	Arhgap15	Rho GTPase activating protein 15	-1.39391	0.0204864
69260	NM_023503	Ing2	inhibitor of growth family, member 2	-1.1579	0.0205187
73225	NM_133750	Fam118a	family with sequence similarity 118, member A	-1.11745	0.0206102
547127	NR_033520	Tmem181b-ps	transmembrane protein 181B, pseudogene	-1.31946	0.0207537
211151	NM_206534	Churc1	churchill domain containing 1	-1.15799	0.0208961
12890	NM_009946	Cplx2	complexin 2	-1.10444	0.0209166
22154	NM_011655	Tubb5	tubulin, beta 5 class I	-1.10758	0.0211221
208908	NM_001134767	Ccdc62	coiled-coil domain containing 62	-1.32856	0.021142
277353	NM_178254	Tcfl5	transcription factor-like 5 (basic helix-loop-helix)	-1.74439	0.0211503
73723	NM_080559	Sh3bgrl3	SH3 domain binding glutamic acid-rich protein-like 3	-1.17265	0.0212213
27221	NM_013733	Chaf1a	chromatin assembly factor 1, subunit A (p150)	-1.24435	0.021269
68436	NM_001005859,NM_001287581,NM_026724	Rpl34	ribosomal protein L34	-2.91451	0.0212901
69456	NM_178377	Commd10	COMM domain containing 10	-1.12453	0.0213215
70103	NM_001310747,NM_001310748,NM_027318	Znhit1	zinc finger, HIT domain containing 1	-1.11203	0.0218332
18102	NM_008704	Nme1	NME/NM23 nucleoside diphosphate kinase 1	-1.10842	0.0223655
70044	NM_197993	Tut1	terminal uridylyl transferase 1, U6 snRNA-specific	-1.11252	0.0223806
67902	NM_026445	Sumf2	sulfatase modifying factor 2	-1.12579	0.0224181
67900	NM_026443	Mtfp1	mitochondrial fission process 1	-1.15319	0.0227078
14137	NM_010191	Fdft1	farnesyl diphosphate farnesyl transferase 1	-1.12722	0.0227436
620695	NM_001145034	Gm13889	predicted gene 13889	-1.18125	0.0227739
17766	NM_008637	Nudt1	nudix (nucleoside diphosphate linked moiety X)-type motif 1	-1.2666	0.0228201
72225	NR_040647,NR_040648	1700003M07Rik	RIKEN cDNA 1700003M07 gene	-1.17006	0.0231452
67239	NM_001042556,NM_023323	Rpf2	ribosome production factor 2 homolog	-1.19215	0.0231744
207911	NM_145132	Mchr1	melanin-concentrating hormone receptor 1	-1.20289	0.023222
28126	NM_178605	Nop16	NOP16 nucleolar protein	-1.10865	0.0234651
11461	NM_007393	Actb	actin, beta	-1.13423	0.0234656
74153	NM_023738	Uba7	ubiquitin-like modifier activating enzyme 7	-1.32541	0.0235057
20300	NM_009138,NR_033527	Ccl25	chemokine (C-C motif) ligand 25	-1.25423	0.0235442
56323	NM_019874	Dnajb5	DnaJ heat shock protein family (Hsp40) member B5	-1.17803	0.0237193
242894	NM_001004365,NM_001310504	Actr3b	ARP3 actin-related protein 3B	-1.11371	0.0237431
234854	NM_194444,NM_194446	Cdk10	cyclin-dependent kinase 10	-1.10213	0.0239559
320210	NR_040329	A230077H06Rik	RIKEN cDNA A230077H06 gene	-1.3056	0.0241081
26417	NM_011952	Mapk3	mitogen-activated protein kinase 3	-1.10922	0.0241537
14221	NM_010218	Fjx1	four jointed box 1 (Drosophila)	-1.15869	0.0244871
666794	NM_001081425	Rbm24	RNA binding motif protein 24	-1.17152	0.0245124
228368	NM_145832,NM_211358	Slc35c1	solute carrier family 35, member C1	-1.12675	0.0245195
24001	NM_001122998,NM_001286757,NM_001286758,NM_011878	Tiam2	T cell lymphoma invasion and metastasis 2	-1.14214	0.024588
72179	NM_178624	Fbxl2	F-box and leucine-rich repeat protein 2	-1.1198	0.024599
59090	NM_001305798,NM_001305799,NM_001347117,NM_021565	Midn	midnolin	-1.1795	0.0246008
246703	NM_144897	Apoa1bp	apolipoprotein A-I binding protein	-1.10445	0.0251289
232210	NM_173737	Hmces	5-hydroxymethylcytosine (hmC) binding, ES cell specific	-1.13251	0.0252218
224661	NM_001290320	Slc26a8	solute carrier family 26, member 8	-1.28174	0.0252585
11615	NM_001304528	Gm4737	predicted gene 4737	-1.15715	0.0253108
320295	NR_040401	C920006O11Rik	RIKEN cDNA C920006O11 gene	-1.31012	0.0254401
234852	NM_145606	Chmp1a	charged multivesicular body protein 1A	-1.10043	0.0254675
66508	NM_025605	Lamtor1	late endosomal/lysosomal adaptor, MAPK and MTOR activator 1	-1.10129	0.0254727
66394	NM_001163684,NM_025533	Nosip	nitric oxide synthase interacting protein	-1.10622	0.0256638
71276	NM_027745	Ccdc57	coiled-coil domain containing 57	-1.21011	0.0258081
12295	NM_001159319,NM_001159320,NM_001282977,NM_001282978,NM_031173,NM_145121	Cacnb1	calcium channel, voltage-dependent, beta 1 subunit	-1.12386	0.0258969
29871	NM_001159630,NM_013883	Scmh1	sex comb on midleg homolog 1	-1.13486	0.0259145
12259	NM_007572	C1qa	complement component 1, q subcomponent, alpha polypeptide	-1.17451	0.0260869
50722	NM_015789	Dkkl1	dickkopf-like 1	-1.48943	0.0262636
57914	NM_001164735,NM_001310694,NM_016715	Crlf2	cytokine receptor-like factor 2	-1.22445	0.0267235
216439	NM_001033263,NM_001301014	Agap2	ArfGAP with GTPase domain, ankyrin repeat and PH domain 2	-1.13194	0.0267666
69572	NM_027122	Mfsd3	major facilitator superfamily domain containing 3	-1.24728	0.0268565
71101	NM_001081101	Uvssa	UV stimulated scaffold protein A	-1.13889	0.0268662
13653	NM_007913	Egr1	early growth response 1	-1.31094	0.0269068
245403	NM_175539	Dcaf12l2	DDB1 and CUL4 associated factor 12-like 2	-1.47788	0.0269713
66437	NM_001163243,NM_001347504,NM_025562	Fis1	fission, mitochondrial 1	-1.10527	0.0270703
12862	NM_009943	Cox6a2	cytochrome c oxidase subunit VIa polypeptide 2	-1.31957	0.027085
30933	NM_152800,NR_045485	Tor2a	torsin family 2, member A	-1.10747	0.0273402
19245	NM_001166388,NM_001166389,NM_001166390,NM_008975	Ptp4a3	protein tyrosine phosphatase 4a3	-1.21184	0.0274632
230770	NM_199305	Tmem39b	transmembrane protein 39b	-1.17449	0.0275151
12370	NM_001080126,NM_001277926,NM_009812	Casp8	caspase 8	-1.32563	0.0275169
81600	NM_023186	Chia1	chitinase, acidic 1	-1.5687	0.0275508
380977	NR_045326,NR_045327,NR_045328	A330009N23Rik	RIKEN cDNA A330009N23 gene	-1.22091	0.0278487
19345	NM_001305003,NM_024456	Rab5c	RAB5C, member RAS oncogene family	-1.62656	0.0279289
16581	NM_010630	Kifc2	kinesin family member C2	-1.13134	0.028109
232821	NM_001290429,NM_001290432,NM_146178	Ccdc106	coiled-coil domain containing 106	-1.13318	0.0281805
56397	NM_001168225,NM_001168226,NM_001168227,NM_001168228,NM_001168229,NM_001168230,NM_019768	Morf4l2	mortality factor 4 like 2	-1.16638	0.0283569
72148	NM_173744	Tdrp	testis development related protein	-1.15325	0.0284357
70616	NM_027481	Sugp1	SURP and G patch domain containing 1	-1.10327	0.0285948
269336	NM_199310	Ccdc32	coiled-coil domain containing 32	-1.11299	0.0286108
320135	NM_178776	BC049715	cDNA sequence BC049715	-1.8629	0.0287463
66614	NM_001110809,NM_001286857,NM_025663	Gpatch4	G patch domain containing 4	-1.13598	0.0289284
19982	NM_019865	Rpl36a	ribosomal protein L36A	-1.12389	0.0290275
12583	NM_033037	Cdo1	cysteine dioxygenase 1, cytosolic	-1.11103	0.0290931
100859931	NM_001142939	Gm20604	predicted gene 20604	-1.24053	0.0293305
218630	NM_001081062	Ccno	cyclin O	-1.59432	0.0294706
11936	NM_007503,NM_052823,NR_028499	Fxyd2	FXYD domain-containing ion transport regulator 2	-1.45695	0.0294789
321008	NM_177312	6330408A02Rik	RIKEN cDNA 6330408A02 gene	-1.12658	0.0296966
16898	NM_008503	Rps2	ribosomal protein S2	-1.11855	0.0297302
668218	NM_001270537	Bin2	bridging integrator 2	-1.33799	0.0298102
73739	NM_028634	Cby1	chibby homolog 1 (Drosophila)	-1.11186	0.0299965
93716	NM_033591	Pcdhga8	protocadherin gamma subfamily A, 8	-1.19046	0.0300519
80280	NM_001308183,NM_030248	Cdk5rap3	CDK5 regulatory subunit associated protein 3	-1.13865	0.0300537
53609	NM_016680,NR_125832,NR_125833,NR_125834,NR_125835,NR_125836	Clasrp	CLK4-associating serine/arginine rich protein	-1.11799	0.0300741
386753	NM_198866	Dbpht2	DNA binding protein with his-thr domain	-1.19199	0.0301125
66184	NR_003634	Rps4l	ribosomal protein S4-like	-1.19181	0.0306165
76877	NM_029781	Rab36	RAB36, member RAS oncogene family	-1.14525	0.0306547
100039707	NM_001128601	Mthfsl	5, 10-methenyltetrahydrofolate synthetase-like	-1.25162	0.0306709
77920	NR_045073,NR_045074,NR_045075,NR_045077	A330102I10Rik	RIKEN cDNA A330102I10 gene	-1.29531	0.0308025
57357	NM_020611	Srd5a3	steroid 5 alpha-reductase 3	-1.14982	0.0308134
17874	NM_010851	Myd88	myeloid differentiation primary response gene 88	-1.21246	0.0309682
108143	NM_001015889,NM_027139	Taf9	TATA-box binding protein associated factor 9	-1.10166	0.0310442
56175	NM_019517	Bace2	beta-site APP-cleaving enzyme 2	-1.21195	0.0311389
14874	NM_001252555,NM_001252556,NM_010363	Gstz1	glutathione transferase zeta 1 (maleylacetoacetate isomerase)	-1.13085	0.0313325
109264	NM_181407	Me3	malic enzyme 3, NADP(+)-dependent, mitochondrial	-1.16716	0.0314747
70887	NM_001038616,NM_027591,NM_029378	Dmrtc1a	DMRT-like family C1a	-1.29722	0.0315661
56297	NM_001347244,NM_019665	Arl6	ADP-ribosylation factor-like 6	-1.10733	0.0316147
81845	NM_001128597,NM_032460	Gpank1	G patch domain and ankyrin repeats 1	-1.12597	0.0319258
70727	NM_001316749,NM_027526	Rasgef1a	RasGEF domain family, member 1A	-1.12591	0.0323257
22151	NM_009450	Tubb2a	tubulin, beta 2A class IIA	-1.12024	0.0324987
234577	NM_153507	Cpne2	copine II	-1.22915	0.0326188
320022	NM_180958	Terb1	coiled-coil domain containing 79	-1.73187	0.0328487
14269	NM_001038700,NM_001177648,NM_001177649,NM_001177650,NM_019406	Fnbp1	formin binding protein 1	-1.64168	0.0330258
233877	NM_172747	Kctd13	potassium channel tetramerisation domain containing 13	-1.12287	0.0330457
14693	NM_010312	Gnb2	guanine nucleotide binding protein (G protein), beta 2	-1.12368	0.0331323
13992	NM_010158	Khdrbs3	KH domain containing, RNA binding, signal transduction associated 3	-1.17705	0.033198
19735	NM_009061	Rgs2	regulator of G-protein signaling 2	-1.20004	0.0339194
319804	NM_177005	Glt1d1	glycosyltransferase 1 domain containing 1	-1.16317	0.0339852
56405	NM_019819	Dusp14	dual specificity phosphatase 14	-1.19791	0.0339995
11899	NM_001205204,NM_007495	Astn1	astrotactin 1	-1.11838	0.0340388
27281	NM_013751	Hrasls	HRAS-like suppressor	-1.1174	0.0341222
14809	NM_008168	Grik5	glutamate receptor, ionotropic, kainate 5 (gamma 2)	-1.13307	0.0341738
66591	NM_025649	Mad2l1bp	MAD2L1 binding protein	-1.17885	0.0343115
17179	NM_001285853,NM_001285854,NM_001285855,NM_010768	Matk	megakaryocyte-associated tyrosine kinase	-1.1614	0.0344174
234595	NM_172758	Slc38a7	solute carrier family 38, member 7	-1.12566	0.0347001
75620	NM_029366	Kxd1	KxDL motif containing 1	-1.11679	0.035134
109054	NM_001013369,NM_001110152,NM_001199902	Pfdn4	prefoldin 4	-1.21567	0.0351419
66079	NM_001164823,NM_025339	Tmem42	transmembrane protein 42	-1.17755	0.0353296
22715	NM_001013745,NM_001168501,NM_001168502,NR_033137	Zfp57	zinc finger protein 57	-1.16165	0.0354336
233071	NM_001289670,NM_001289682,NM_178252	Arhgap33	Rho GTPase activating protein 33	-1.15958	0.0354785
69047	NM_026922	Atp2c2	ATPase, Ca++ transporting, type 2C, member 2	-1.91493	0.0354816
77018	NM_001244952,NM_029838,NM_198711	Col25a1	collagen, type XXV, alpha 1	-1.57576	0.0355533
20606	NM_001042606,NM_009217	Sstr2	somatostatin receptor 2	-1.33051	0.0356702
22022	NM_001326590,NM_009419	Tpst2	protein-tyrosine sulfotransferase 2	-1.11827	0.0357797
104871	NM_001289572,NM_001289573,NM_001289574,NM_178914	Spata7	spermatogenesis associated 7	-1.118	0.0357935
11958	NM_007507	Atp5k	ATP synthase, H+ transporting, mitochondrial F1F0 complex, subunit E	-1.10583	0.0359584
18591	NM_011057	Pdgfb	platelet derived growth factor, B polypeptide	-1.1168	0.0363404
67883	NM_026430	Uxs1	UDP-glucuronate decarboxylase 1	-1.10773	0.0366286
12331	NM_001301067,NM_007598	Cap1	CAP, adenylate cyclase-associated protein 1 (yeast)	-1.11958	0.0367469
13642	NM_010111	Efnb2	ephrin B2	-1.16922	0.0368898
56149	NM_019518	Grasp	GRP1 (general receptor for phosphoinositides 1)-associated scaffold protein	-1.14347	0.0370609
12369	NM_007611	Casp7	caspase 7	-1.31648	0.0370734
80979	NM_001289787,NM_001289788,NM_030727	Slc26a5	solute carrier family 26, member 5	-2.27488	0.0377153
15116	NM_008215	Has1	hyaluronan synthase1	-1.52772	0.0377181
16526	NM_001159850,NM_001281847,NM_001281848,NM_010607	Kcnk2	potassium channel, subfamily K, member 2	-1.26194	0.0380126
216835	NM_001291049,NM_173754	Usp43	ubiquitin specific peptidase 43	-1.26944	0.038163
66234	NM_025436	Msmo1	methylsterol monoxygenase 1	-1.11066	0.0384913
71562	NM_027827	Afmid	arylformamidase	-1.24199	0.0386469
80291	NM_030259	Rilpl2	Rab interacting lysosomal protein-like 2	-1.15321	0.0386586
56368	NM_019720	Cyb561d2	cytochrome b-561 domain containing 2	-1.15467	0.0387438
330192	NM_177876	Vps37b	vacuolar protein sorting 37B	-1.13821	0.038745
69642	NM_027150	Mlip	muscular LMNA-interacting protein	-1.25314	0.038946
14284	NM_008037	Fosl2	fos-like antigen 2	-1.33962	0.0391483
66047	NM_025317	Mrpl54	mitochondrial ribosomal protein L54	-1.15459	0.0391816
76294	NM_029569	Asb5	ankyrin repeat and SOCs box-containing 5	-1.99049	0.0393575
14697	NM_010313,NM_138719,NR_073186	Gnb5	guanine nucleotide binding protein (G protein), beta 5	-1.12467	0.0394394
233875	NM_153580	Ino80e	INO80 complex subunit E	-1.12451	0.0396249
77106	NM_001033178	Tmem181a	transmembrane protein 181A	-1.17687	0.0397945
78894	NM_030210	Aacs	acetoacetyl-CoA synthetase	-1.10804	0.0398431
67030	NM_001277273,NM_025923,NR_102382	Fancl	Fanconi anemia, complementation group L	-1.21455	0.0400944
103765	NM_153596	Tmem17	transmembrane protein 17	-1.19346	0.0402711
14365	NM_021458	Fzd3	frizzled class receptor 3	-1.11877	0.0403049
227721	NM_145521	Plpp7	phospholipid phosphatase 7 (inactive)	-1.12369	0.0403117
71712	NM_027878	Dram1	DNA-damage regulated autophagy modulator 1	-1.39021	0.0404769
64294	NM_022417	Itm2c	integral membrane protein 2C	-1.10907	0.0406303
13528	NM_001162465,NM_007886,NR_027869,NR_027870	Dtnb	dystrobrevin, beta	-1.11011	0.0407153
216971	NM_001346762,NM_145430	Fam222b	family with sequence similarity 222, member B	-1.12335	0.0408035
15354	NM_001293623,NM_001293624,NM_001293625,NM_008253	Hmgb3	high mobility group box 3	-1.13153	0.040888
217031	NM_172562	Tada2a	transcriptional adaptor 2A	-1.10556	0.04114
13654	NM_001347458,NM_010118	Egr2	early growth response 2	-1.56013	0.0415833
67586	NM_026257,NR_045571	Ubxn11	UBX domain protein 11	-1.19819	0.0418921
15357	NM_008255	Hmgcr	3-hydroxy-3-methylglutaryl-Coenzyme A reductase	-1.135	0.041956
68055	NM_026536	Atp5s	ATP synthase, H+ transporting, mitochondrial F0 complex, subunit S	-1.13534	0.0420614
94064	NM_053161	Mrpl27	mitochondrial ribosomal protein L27	-1.1065	0.0421267
13641	NM_010110	Efnb1	ephrin B1	-1.17684	0.0423511
64082	NM_001081984,NM_022318	Popdc2	popeye domain containing 2	-1.9416	0.0425999
68294	NM_026660	Mfsd10	major facilitator superfamily domain containing 10	-1.11418	0.042688
353237	NM_001003672	Pcdhac2	protocadherin alpha subfamily C, 2	-1.21912	0.0428426
19045	NM_031868	Ppp1ca	protein phosphatase 1, catalytic subunit, alpha isoform	-1.14115	0.0429547
109593	NM_207222	Lmo3	LIM domain only 3	-1.18558	0.043242
18530	NM_001042726,NM_021543	Pcdh8	protocadherin 8	-1.2573	0.0433516
14704	NM_010316	Gng3	guanine nucleotide binding protein (G protein), gamma 3	-1.12356	0.0434573
330173	NM_181075	2610524H06Rik	RIKEN cDNA 2610524H06 gene	-1.17577	0.0435893
244484	NM_001172152,NM_028220	Wdr17	WD repeat domain 17	-1.16159	0.043809
243813	NM_175529	Leng9	leukocyte receptor cluster (LRC) member 9	-1.18684	0.0439802
20523	NM_001166450,NM_001290703,NM_001290704,NM_001290705,NM_011398	Slc25a14	solute carrier family 25 (mitochondrial carrier, brain), member 14	-1.10821	0.0440787
67628	NM_130889	Anp32b	acidic (leucine-rich) nuclear phosphoprotein 32 family, member B	-1.10302	0.0443189
107656	NM_201255	Krt9	keratin 9	-1.29677	0.0446646
57816	NM_021344	Tesc	tescalcin	-1.20498	0.0447777
20692	NM_001290817,NM_009242	Sparc	secreted acidic cysteine rich glycoprotein	-1.76716	0.0449246
73569	NM_028572	Vgll3	vestigial like family member 3	-1.45384	0.0449764
17279	NM_010790	Melk	maternal embryonic leucine zipper kinase	-1.9642	0.0451236
11542	NM_009631	Adora3	adenosine A3 receptor	-1.66279	0.0453579
20196	NM_009113	S100a13	S100 calcium binding protein A13	-1.1817	0.0453977
20540	NM_001253679,NM_001253680,NM_011405	Slc7a7	solute carrier family 7 (cationic amino acid transporter, y+ system), member 7	-1.5056	0.0454478
231872	NM_001172146,NM_146165	Aimp2	aminoacyl tRNA synthetase complex-interacting multifunctional protein 2	-1.10919	0.0455727
226777	NM_178692	C130074G19Rik	RIKEN cDNA C130074G19 gene	-1.28087	0.0458202
19716	NM_009052	Bex1	brain expressed X-linked 1	-1.10746	0.0460514
207495	NM_177580	Baiap2l2	BAI1-associated protein 2-like 2	-1.33177	0.0461205
66273	NM_001177945,NM_001177946,NM_001177947,NM_183251	Aamdc	adipogenesis associated Mth938 domain containing	-1.12111	0.0469783
56174	NM_001164187,NM_001347315,NM_019542	Nagk	N-acetylglucosamine kinase	-1.13607	0.047175
207819	NM_172450	4930539E08Rik	RIKEN cDNA 4930539E08 gene	-1.23723	0.0472912
76829	NM_001163686,NM_029761	Dok5	docking protein 5	-1.14831	0.0475284
53322	NM_001130479	Nucb2	nucleobindin 2	-1.17433	0.0475534
320951	NM_001347332,NM_177298	Pisd	phosphatidylserine decarboxylase	-1.22811	0.0475559
228139	NM_145526	P2rx3	purinergic receptor P2X, ligand-gated ion channel, 3	-1.25949	0.0476052
330908	NM_177906	Opcml	opioid binding protein/cell adhesion molecule-like	-1.1053	0.0476419
207777	NM_172449	Bzrap1	benzodiazepine receptor associated protein 1	-1.1023	0.0477057
22629	NM_011738	Ywhah	tyrosine 3-monooxygenase/tryptophan 5-monooxygenase activation protein, eta polypeptide	-1.1029	0.0482577
102688	NR_040760	AU023762	expressed sequence AU023762	-1.44117	0.0483886
227682	NM_001290495,NM_001290496,NM_145520,NR_110962	Trub2	TruB pseudouridine (psi) synthase family member 2	-1.52228	0.0484328
12824	NM_001113515,NM_031163	Col2a1	collagen, type II, alpha 1	-1.56572	0.048639
20621	NM_009223	Snn	stannin	-1.11607	0.0486955
381199	NM_001001885	Tmem151a	transmembrane protein 151A	-1.1158	0.0488756
12262	NM_007574	C1qc	complement component 1, q subcomponent, C chain	-1.17418	0.0490238
234878	NM_145608	BC021891	cDNA sequence BC021891	-1.26211	0.049028
16647	NM_010655	Kpna2	karyopherin (importin) alpha 2	-1.11745	0.0490473
77609	NM_001163787,NM_029939	Ccdc151	coiled-coil domain containing 151	-1.18818	0.0490714
60504	NM_021887	Il21r	interleukin 21 receptor	-1.43778	0.0492585
76880	NR_002848	6430411K18Rik	RIKEN cDNA 6430411K18 gen	-1.24833	0.0497157
58802	NM_021452	Kcnmb4	potassium large conductance calcium-activated channel, subfamily M, beta member 4	-1.1671	0.0497839
105853	NM_178920	Mal2	mal, T cell differentiation protein 2	-1.15527	0.0498842
